# Supplementary material for: RNA-seq profiles of chicken type II pneumocyte in response to Escherichia coli infection
Source: PLoS One. 2019 Jun 5;14(6):e0217438. doi: 10.1371/journal.pone.0217438 (PMC6550405; doi:10.1371/journal.pone.0217438)
Supplement: S3 Table — (XLS) [file pone.0217438.s007.xls]

## Sheet: A
Gene Expresion All_RPKM
GeneID	GeneType	APEC infection1	APEC infection2	APEC infection3	Control1	Control2	Control3	Symbol	KeggID	Description	Blast_Symbol	Blast_Description
LOC107053500	ncRNA	0	0.0171801	0	0.00939462	0	0.0108025	LOC107053500
HTR4	mRNA	0.707725	0.424477	0.700685	0.358727	0.182572	0.218374	HTR4	gga:416150	Uncharacterized protein
HTR6	mRNA	0.0948958	0.037513	0.0567626	0.102567	0.147902	0.106143	HTR6	gga:430019	Uncharacterized protein	HTR6	5-hydroxytryptamine receptor 6
HTR7	mRNA	0.320332	0.0633147	0.114965	0.242357	0.0332839	0.119433	LOC422942	gga:422942	5-hydroxytryptamine receptor 7-like protein	HTR7	5-hydroxytryptamine receptor 7
BBX	mRNA	5.56163	6.90733	5.88359	3.54684	1.63843	5.60376	BBX	gga:418407	bobby sox homolog (Drosophila)	BBX	HMG box transcription factor BBX
WDR83OS	mRNA	21.747	41.0298	24.5971	38.2488	128.592	30.7127	C19ORF56		Protein Asterix
DHDH	mRNA	2.82539	3.6553	3.56442	5.4968	18.6284	3.89447	DHDH	gga:777348	Uncharacterized protein
BCR	mRNA	5.4625	4.94521	5.90557	4.84715	3.19526	7.9538	BCR	gga:416952	Uncharacterized protein	BCR	Breakpoint cluster region, isoform CRA_c
VOPP1	mRNA	3.52918	3.25526	2.81467	1.9708	3.17805	3.43576	VOPP1	gga:776358	Uncharacterized protein	xp_005271841
LOC107053520	ncRNA	0	0	0	0.00865739	0.0166454	0.00995476	LOC107053520
LOC107053521	ncRNA	0	0	0	0	0	0	LOC107053521
LOC107053522	ncRNA	0	0	0	0	0	0	LOC107053522
COL13A1	mRNA	0.0682776	0.0154232	0.0280051	0.0759051	0.235127	0.08728	COL13A1	gga:769037	Uncharacterized protein	COL13A1	Collagen, type XIII, alpha 1, isoform CRA_k
TARSL2	mRNA	16.5576	16.6371	18.4665	26.7798	8.88307	27.284	TARSL2	gga:415389	Uncharacterized protein	TARSL2	Probable threonine--tRNA ligase 2, cytoplasmic
T	mRNA	0.0313056	0.148504	0.149805	0	0	0.0311253	T	gga:395782	Brachyury protein	T	Brachyury protein
LOC107053516	ncRNA	2.33003	3.68431	1.11498	3.52572	1.45261	2.89577	LOC107053516
LOC107053517	ncRNA	1.48749	1.05224	1.34868	1.1508	0.520614	1.12865	LOC107053517
LOC107053518	ncRNA	0	0	0	0	0	0	LOC107053518
LOC107053519	ncRNA	0.0568672	0.01124	0.0408186	0.0245856	0.0118175	0.0212024	LOC107053519
LOC107053512	ncRNA	0	0	0	0	0	0	LOC107053512
LOC107053513	ncRNA	0	0	0	0.0961925	0.0308245	0	LOC107053513
LOC107053514	ncRNA	0.125624	0	0.120229	0.108623	0	0.749405	LOC107053514
LOC107053515	ncRNA	0.724207	0.406338	0.782535	1.15139	0.504892	1.39362	LOC107053515
LOC107053510	ncRNA	0.0434649	0.103092	0.0519977	0.00939567	0.0270972	0.0540183	LOC107053510
LOC107053511	ncRNA	0.101351	0.206047	0.277136	0.275423	0.0481408	0.287906	LOC107053511
BF1	mRNA	9.38021	8.41361	8.24234	13.0436	20.7013	11.126	BF1	gga:693260	MHC class I antigen alpha chain	xp_005275386
BF2	mRNA	9.74714	8.38437	10.9703	17.5303	36.7515	12.4045	BF2	gga:425389	MHC class I antigen alpha chain	MR1	Major histocompatibility complex class I-related gene protein
DHFR	mRNA	5.95861	10.3087	7.98376	8.36475	0.699248	10.5243	DHFR	gga:427317	Dihydrofolate reductase	DHFR	Dihydrofolate reductase, isoform CRA_a
LOC107053509	ncRNA	0.0345861	0	0	0.0149527	0	0.0343869	LOC107053509
LOC107053505	ncRNA	0	0	0	0	0	0	LOC107053505
LOC107053506	ncRNA	0	0	0	0	0	0	LOC107053506
STRN	mRNA	7.99867	8.62408	9.19637	5.74681	1.58269	7.12108	STRN	gga:421470	Uncharacterized protein	STRN	Striatin
LOC107053507	ncRNA	0	0	0	0	0	0	LOC107053507
LOC107053508	ncRNA	0	0	0	0	0	0	LOC107053508
LOC107053501	ncRNA	0.0644673	0	0.308492	0	0	0.0640961	LOC107053501
LOC107053502	ncRNA	0.0192678	0	0	0	0	0	LOC107053502
LOC107053503	ncRNA	0	0	0.0718513	0	0	0.0746435	LOC107053503
LOC107053504	ncRNA	0	0	0	0	0	0.0154147	LOC107053504
LOC107053541	ncRNA	0	0	0	0	0	0	LOC107053541
LOC107053542	ncRNA	0.017541	0	0	0	0	0.01744	LOC107053542
LOC107053543	ncRNA	0	0	0	0	0	0	LOC107053543
LOC107053544	ncRNA	0	0	0	0	0	0	LOC107053544
LOC107053540	ncRNA	0.0791758	0.25039	0.189438	0.342303	0	0.1968	LOC107053540
BG2	mRNA	0.231273	0.156726	0.1581	0.0857029	0.109853	0.164243	BG2	gga:396417	intestinal zipper protein	BTN3A3	Butyrophilin subfamily 3 member A3
BG1	mRNA	0	0	0	0	0.0397197	0	ACSBG1	gga:415361	Uncharacterized protein	ACSBG1	cDNA FLJ30320 fis, clone BRACE2006167, highly similar to Homo sapiens acyl-CoA synthetase bubblegum family member 1 (ACSBG1), mRNA
BG8	mRNA	0.820067	0.69158	0.470907	1.13453	1.09067	0.924057	BG8		BG8
LOC107053538	ncRNA	0	0	0	0	0	0	LOC107053538
LOC107053539	ncRNA	0	0	0	0	0	0	LOC107053539
LOC107053534	mRNA	0.101306	0	0.193909	0.0875956	0.168418	0	LOC107053534
LOC107053535	ncRNA	0	0	0	0	0	0	LOC107053535
LOC107053536	ncRNA	0	0	0	0	0	0	LOC107053536
LOC107053537	ncRNA	0.0928769	0.122383	0.0888879	0.267692	0.167272	0.215465	LOC107053537
LOC107053530	ncRNA	0.033434	0	0.015999	0.0144546	0	0.0166207	LOC107053530
MYBPC3	mRNA	0.267537	0.151085	0.146312	0.214807	0.0953086	0.170998	MYBPC3	gga:396013	Myosin-binding protein C, cardiac-type	MYBPC3	Mutant cardiac myosin-binding protein C
LOC107053531	ncRNA	0.138657	0.024361	0.206426	0.146535	0.0640317	0.0306353	LOC107053531
MYBPC1	mRNA	0.107872	0.068228	0.144534	0.0373092	0.089667	0.214501	MYBPC1	gga:418099	Uncharacterized protein
LOC107053532	ncRNA	0.151801	0.240033	0.0968544	0	0.042061	0	LOC107053532
LOC107053533	ncRNA	0	0	0	0	0	0	LOC107053533
MYBPC2	mRNA	0	0	0	0	0	0	MYBPC2	gga:425457	Myosin-binding protein C, fast-type	MYBPC2	Myosin-binding protein C, fast-type
TMEFF1	mRNA	7.07639	6.48166	7.26801	6.64105	1.72161	7.55045	TMEFF1	gga:420985	transmembrane protein with EGF-like and two follistatin-like domains 1
TMEFF2	mRNA	12.5707	8.43275	12.5048	10.079	10.8292	9.99868	TMEFF2	gga:768542	transmembrane protein with EGF-like and two follistatin-like domains 2
LOC107053527	ncRNA	0.0344219	0.0544288	0.0658869	0	0	0.0342236	LOC107053527
LOC107053528	ncRNA	0	0	0	0	0	0	LOC107053528
LOC107053529	ncRNA	0	0	0	0	0	0	LOC107053529
LOC107053523	ncRNA	0	0.0286292	0.0173281	0.109588	0.0903007	0.0180014	LOC107053523
LOC107053524	ncRNA	0.0650674	0.0857386	0.051894	0.0937693	0.14423	0.107821	LOC107053524
LOC107053525	ncRNA	0	0	0	0	0	0	LOC107053525
LOC107053526	ncRNA	0.0688227	0.0725496	0.0570846	0.2301	0.0305109	0.196156	LOC107053526
LOC107053563	ncRNA	0	0	0	0	0	0	LOC107053563
LOC107053564	ncRNA	0	0	0	0	0	0	LOC107053564
LOC107053565	ncRNA	0	0	0	0	0	0	LOC107053565
LOC107053566	ncRNA	0	0	0	0.0311379	0	0	LOC107053566
LOC107053560	ncRNA	0	0	0	0	0.00997375	0	LOC107053560
LOC107053561	ncRNA	0.228115	0.240468	0.181931	0.0986216	0.0316029	0.226801	LOC107053561
LOC107053562	ncRNA	0	0.157097	0	0.257718	0.0825847	0	LOC107053562
STX6	mRNA	15.4536	9.99392	11.9316	26.5443	35.1883	21.2688	STX6	gga:424413	Syntaxin-6	STX6	Syntaxin-6
STX5	mRNA	14.0693	7.71463	9.88162	20.4063	44.4219	13.8191	STX5
STX3	mRNA	5.02025	4.86873	6.66242	5.03537	11.0167	4.99134	STX3		Uncharacterized protein
BID	mRNA	75.7615	85.8761	77.2835	110.395	91.5815	96.7823	BID	gga:395236	BH3-interacting domain death agonist	BID	BH3 interacting domain death agonist, isoform CRA_d
LOC107053556	ncRNA	0	0	0	0	0	0	LOC107053556
STX2	mRNA	11.1161	14.1693	10.8829	8.11601	1.7443	9.83974	STX2	gga:378895	Uncharacterized protein	STX2	Syntaxin-2
LOC107053557	ncRNA	0.0798216	0	0.0763933	0.118318	0.132701	0.079362	LOC107053557
LOC107053558	ncRNA	0.0154416	0	0	0.0467315	0.0320891	0.0230291	LOC107053558
LOC107053559	ncRNA	0.228159	0.360772	0.27295	0.411003	0.126436	0.189038	LOC107053559
SPDEF	mRNA	1.14986	1.55845	1.17908	0.994245	3.61841	1.02075	SPDEF	gga:428271	Uncharacterized protein
LOC107053552	ncRNA	0	0	0	0	0.0433845	0.0518922	LOC107053552
MBD3	mRNA	28.2399	20.2128	27.1206	28.2246	27.811	28.0449	MBD3	gga:770153	Uncharacterized protein	MBD3	cDNA FLJ10612 fis, clone NT2RP2005358, highly similar to Methyl-CpG-binding domain protein 3
LOC107053553	ncRNA	0.871667	0.477105	0.577543	0.652241	0.61309	0.666652	LOC107053553
MBD4	mRNA	3.24178	5.33958	5.36483	7.00765	5.38938	5.77475	MBD4	gga:395428	Uncharacterized protein	MBD4	Methyl-CpG-binding domain protein 4
LOC107053554	ncRNA	0.0121476	0.0192082	0.0116259	0.0105036	0.0302927	0	LOC107053554
MBD5	mRNA	11.8781	8.81007	11.4851	10.8176	5.52202	12.459	MBD5	gga:424308	Uncharacterized protein	MBD5	cDNA FLJ61558, highly similar to Methyl-CpG-binding domain protein 5
LOC107053555	ncRNA	0	0	0	0	0	0	LOC107053555
GATSL3	mRNA	93.6549	64.6548	80.1009	104.087	213.957	75.7717	GATSL3	gga:770898	GATS protein-like 3
BIK	mRNA	0.10139	0.0641281	0.038814	0.105202	0.0842788	0.0806447	BIK	gga:776149	BCL2-interacting killer (apoptosis-inducing)
LOC107053550	ncRNA	1.13792	2.33911	1.85138	1.77106	0.283765	1.47078	LOC107053550
LOC107053551	ncRNA	0	0	0.0424754	0.0383752	0	0	LOC107053551
MBD2	mRNA	136.738	230.522	159.411	153.007	267.16	121.289	MBD2	gga:497269	Methyl-CpG-binding domain protein 2	MBD2	Methyl-CpG binding domain protein 2, isoform CRA_b
PRKRIR	mRNA	3.02508	3.55334	3.72234	4.18509	0.987861	5.00561	PRKRIR	gga:428122	Uncharacterized protein	PRKRIR	Protein-kinase, interferon-inducible double stranded RNA dependent inhibitor, repressor of (P58 repressor), isoform CRA_b
LOC107053549	ncRNA	0.369551	0.321813	0.32805	0.273228	0.0667791	0.415347	LOC107053549
LOC107053545	ncRNA	0	0	0	0	0	0.0119722	LOC107053545
LOC107053546	ncRNA	0	0	0	0	0	0	LOC107053546
LOC107053547	ncRNA	0.0122388	0.0774092	0	0.0105825	0.0101733	0	LOC107053547
LOC107053548	mRNA	0.230624	0.121556	0.220719	0.132942	0	0.152864	LOC107053548
LOC107053585	ncRNA	0.0467565	0	0.0447483	0.0808575	0.0388657	0	LOC107053585
LOC107053586	ncRNA	0.110266	0.043589	0	0.119179	0.0916573	0.164447	LOC107053586
LOC107053587	ncRNA	0	0.0365559	0	0	0.0192171	0	LOC107053587
LOC107053588	ncRNA	0.0144041	0	0	0	0.0119732	0.0286423	LOC107053588
LOC107053581	ncRNA	0	0	0.0105258	0.00950971	0.00914204	0.0218696	LOC107053581
LOC107053582	ncRNA	0	0	0	0	0	0	LOC107053582
LOC107053583	ncRNA	0	0	0	0	0	0	LOC107053583
FBXO28	mRNA	15.0674	20.6646	15.1928	9.50533	5.08012	9.24826	FBXO28	gga:421328	F-box protein 28
LOC107053584	ncRNA	0.168291	0.0665267	0.0402658	0.145516	0.0349724	0.250983	LOC107053584
FBXO25	mRNA	3.12033	4.87228	3.28494	2.96785	0.907806	3.6065	FBXO25	gga:421906	Uncharacterized protein	FBXO25	F-box only protein 25
LOC107053580	ncRNA	0	0	0	0	0	0	LOC107053580
FBXO21	mRNA	6.66893	6.10757	8.02867	11.1414	7.55014	9.54077	FBXO21	gga:427722	Uncharacterized protein	FBXO21	F-box protein 21, isoform CRA_c
FBXO22	mRNA	33.0698	31.5196	32.5278	31.7439	18.5007	30.5695	FBXO22	gga:415355	F-box protein 22	FBXO22	F-box only protein 22
FADS2	mRNA	28.2233	18.4008	29.5361	46.9507	25.8233	50.5908	FADS2	gga:423122	Uncharacterized protein	FADS2	cDNA FLJ14553 fis, clone NT2RM2001785, highly similar to Homo sapiens fatty acid desaturase 2 (FADS2), mRNA
FADS6	mRNA	0.0538587	0	0	0.0465698	0.0447693	0.0535486	FADS6	gga:428683	Uncharacterized protein	FADS6	Fatty acid desaturase domain family, member 6, isoform CRA_a
FNTB	mRNA	55.0857	37.4075	57.6561	91.1584	193.847	55.8625	FNTB		Uncharacterized protein	FNTB	cDNA FLJ35979 fis, clone TESTI2013545, highly similar to Protein farnesyltransferase subunit beta (EC 2.5.1.58)
LOC107053578	ncRNA	0	0	0	0	0	0	LOC107053578
LOC107053579	ncRNA	0	0	0	0	0	0	LOC107053579
FADS1	mRNA	6.09081	5.83776	6.25257	8.63533	2.19204	8.57615	FADS1	gga:423120	Fatty acid desaturase 1	FADS1	cDNA FLJ56225, highly similar to Homo sapiens fatty acid desaturase 1 (FADS1), mRNA
LOC107053574	mRNA	0	0	0	0.0423722	0	0.048722	LOC107053574
BKJ	mRNA	0	0	0	0	0	0	BKJ	gga:395651	Beta-keratin-related protein
LOC107053575	ncRNA	0	0	0.0312507	0	0	0	LOC107053575
LOC107053576	ncRNA	1.16829	0.814998	0.953683	1.15874	0.399874	0.888252	LOC107053576
LOC107053577	ncRNA	0	0	0	0	0	0	LOC107053577
FBXO18	mRNA	7.00928	5.21339	5.74992	8.91154	3.65417	9.97988	FBXO18	gga:416687	F-box helicase	FBXO18	FBXO18 protein
LOC107053570	ncRNA	0	0	0	0	0	0.0736825	LOC107053570
LOC107053571	ncRNA	0.0386346	0.24436	0.0369752	0.133624	0.0321144	0.115236	LOC107053571
FBXO16	mRNA	0.0470487	0.0743947	0.090056	0.244089	0.117326	0	FBXO16	gga:771262	F-box protein 16	xp_005273477
LOC107053572	ncRNA	0.112996	0.122837	0.128419	0.109916	0.0704446	0.147453	LOC107053572
STX8	mRNA	19.0369	26.9268	19.0733	22.8904	46.0507	18.6315	STX8	gga:417321	Uncharacterized protein	STX8	Syntaxin-8
STX7	mRNA	97.2028	147.799	109.247	84.1618	35.582	78.6152	STX7	gga:426930	Uncharacterized protein	STX7	cDNA FLJ53760, highly similar to Syntaxin-7
LOC107053573	ncRNA	0	0	0.0571784	0.103318	0.0993234	0.118801	LOC107053573
FBXO15	mRNA	0.877243	0.231187	0.699638	0.210701	0	0.145365	FBXO15	gga:421017	Uncharacterized protein	FBXO15	F-box protein 15, isoform CRA_a
FBXO11	mRNA	16.5121	14.6934	18.6559	25.2322	6.91111	29.0134	FBXO11	gga:421289	Uncharacterized protein
MINPP1	mRNA	5.24147	4.09523	5.42946	3.73234	1.53773	6.25355	MINPP1	gga:395356	Uncharacterized protein	MINPP1	cDNA, FLJ93389, highly similar to Homo sapiens multiple inositol polyphosphate histidine phosphatase, 1 (MINPP1), mRNA
LOC426743	mRNA	3.06423	1.41064	1.85609	3.28676	9.89821	1.81252	LOC426743	gga:426743	probable beta-D-xylosidase 5-like
LOC107053567	ncRNA	0	0	0	0	0	0	LOC107053567
LOC107053568	ncRNA	0	0	0	0	0	0	LOC107053568
LOC107053569	ncRNA	0	0	0	0	0	0	LOC107053569
BLK	mRNA	0.211913	0.469115	0.162249	1.06276	0.915978	0.716355	BLK	gga:422035	Non-specific protein-tyrosine kinase	BLK	Non-specific protein-tyrosine kinase
LOC424109	mRNA	17.4514	22.8415	15.4232	20.2158	9.71709	14.3622	LOC424109	gga:424109	Uncharacterized protein
BLM	mRNA	1.80729	1.2701	1.75102	4.76527	3.17149	4.45893	BLM	gga:415577	BLM helicase	BLM	cDNA, FLJ95010, highly similar to Homo sapiens Bloom syndrome (BLM), mRNA
IREB2	mRNA	42.6868	45.6154	43.9274	50.1475	20.611	55.1553	IREB2	gga:427490	Iron-responsive element-binding protein 2	IREB2	Iron-responsive element-binding protein 2
FBXO47	mRNA	0.0374948	0	0	0.0324204	0	0	FBXO47	gga:771854	F-box protein 47	FBXO47	F-box protein 47
FBXO48	mRNA	2.02671	5.72267	3.04805	3.75521	4.27186	2.66274	FBXO48	gga:421265	F-box protein 48	FBXO48	F-box protein 48
FBXO45	mRNA	18.883	13.2262	15.4608	23.9325	10.5338	26.9122	FBXO45	gga:770111	Uncharacterized protein
FBXO46	mRNA	8.0143	6.87059	8.77901	11.9809	23.9583	9.64818	FBXO46
FBXO43	mRNA	0	0	0.0178942	0	0.0155418	0.0185896	FBXO43	gga:420245	Uncharacterized protein	xp_005250954
FBXO41	mRNA	0	0	0	0	0.0117978	0	FBXO41	gga:428805	F-box protein 41	FBXO41	F-box protein 41
FBXO42	mRNA	17.784	10.7405	16.6892	18.8371	26.5678	17.3623	FBXO42	gga:419461	F-box protein 42	xp_005245956
FBXO40	mRNA	0.0458152	0.0362222	0.0219237	0.217882	0.152333	0.250533	FBXO40	gga:426341	Uncharacterized protein	FBXO40	F-box only protein 40
MBIP	mRNA	10.9226	16.3726	12.5079	15.1219	1.41699	15.6932	MBIP	gga:423329	Uncharacterized protein	MBIP	MAP3K12-binding inhibitory protein 1
BMF	mRNA	4.40416	3.98246	4.6017	5.79954	1.93681	7.80686	BMF	gga:769140	Uncharacterized protein	BMF	Bcl-2-modifying factor
LOC424111	ncRNA	0.470957	0.323168	0.425217	0.729924	0.583522	0.892316	LOC424111	gga:424111	Uncharacterized protein
LOC107053596	mRNA	0	0	0	0	0	0	LOC107053596
LOC107053597	ncRNA	0	0	0	0	0	0	LOC107053597
LOC107053598	ncRNA	0.23638	0	0.226228	0	0	0	LOC107053598
LOC107053599	ncRNA	0	0	0	0	0	0	LOC107053599
LOC107053592	ncRNA	0	0	0	0	0	0	LOC107053592
HTR1E	mRNA	0.148658	0.235062	0.113818	0.192809	0.0988557	0.221702	HTR1E	gga:771973	Uncharacterized protein	HTR1E	5-hydroxytryptamine receptor 1E
HTR1F	mRNA	0	0	0	0	0	0	HTR1F	gga:427963	Uncharacterized protein	HTR1F	5-hydroxytryptamine receptor 1F
LOC107053593	mRNA	0.0426225	0.0673959	0.0815838	0.294834	0.141718	0.339017	LOC107053593
LOC107053594	mRNA	0	0	0	0.0548751	0	0	LOC107053594
LOC107053595	mRNA	0	0	0	0	0	0	LOC107053595
STYX	mRNA	41.7499	43.8098	42.4503	26.7039	7.23661	24.514	STYX	gga:423587	serine/threonine/tyrosine interacting protein
FBXO39	mRNA	0.574304	0.648646	0.753789	1.02154	0.368266	0.995165	FBXO39		F-box protein 39	FBXO39	F-box protein 39
HTR1D	mRNA	0.764542	0.763525	1.11681	1.91363	0.234137	1.76032	HTR1D	gga:769107	Uncharacterized protein
HTR1A	mRNA	0	0.231822	0	0.443687	0.487466	0.364411	HTR1A	gga:431581	Uncharacterized protein	HTR1A	5HT1a protein
HTR1B	mRNA	13.9916	10.5892	13.5814	21.7144	31.5774	23.7002	HTR1B	gga:421858	5-hydroxytryptamine receptor 1B	HTR1B	cDNA FLJ77883, highly similar to Human serotonin 1B receptor
FBXO34	mRNA	7.67368	4.79817	6.56222	7.44249	8.82824	7.57148	FBXO34	gga:423554	F-box protein 34	FBXO34	F-box only protein 34
LOC107053591	mRNA	1.10813	0.164269	0.828541	1.52707	0.978684	1.79033	LOC107053591
BMX	mRNA	0.129575	0.0512218	0.0620048	0.0280097	0.0269268	0.0322072	BMX	gga:428003	Non-specific protein-tyrosine kinase	xp_005274638
FBXO32	mRNA	3.38726	3.04608	4.44016	5.95486	3.10919	7.2303	FBXO32	gga:420343	Uncharacterized protein	FBXO32	F-box protein 32, isoform CRA_c
FBXO33	mRNA	6.86245	6.64064	6.80715	7.80346	2.31738	8.13776	FBXO33	gga:428887	F-box protein 33	FBXO33	F-box only protein 33
FBXO30	mRNA	8.35572	9.84783	8.87382	5.90885	1.11026	8.55467	FBXO30	gga:421612	Uncharacterized protein	FBXO30	F-box only protein 30
LOC107053589	ncRNA	0.0402523	0.0127296	0.0539328	0.0626486	0.00669183	0.0480246	LOC107053589
C3H2ORF3	mRNA	6.87398	5.87531	6.00088	5.22082	2.85695	5.91083	C3H2ORF3	gga:422067	chromosome 3 open reading frame, human C2orf3	GCFC2	C2ORF3 variant 3
HTR2B	mRNA	3.296	6.53835	5.90741	8.7571	4.08473	11.261	HTR2B		Serotonin receptor subtype 2b	HTR2B	5-hydroxytryptamine (Serotonin) receptor 2B
HTR2C	mRNA	0.0871686	0.0459445	0	0.100496	0.0241526	0.144444	HTR2C	gga:428707	Uncharacterized protein	HTR2C	5-hydroxytryptamine (Serotonin) receptor 2C
PPWD1	mRNA	7.18626	9.19182	7.22807	12.8628	2.13067	12.6514	PPWD1	gga:427163	Uncharacterized protein	PPWD1	cDNA FLJ53149, highly similar to Peptidylprolyl isomerase domain and WDrepeat-containing protein 1 (EC 5.2.1.8)
HTR2A	mRNA	1.06066	1.28252	1.31366	1.13291	0.259311	0.806421	HTR2A	gga:428070	Uncharacterized protein	HTR2A	5-hydroxytryptamine receptor 2A
BOC	mRNA	9.26445	4.48009	8.58677	6.02743	10.1122	6.93068	BOC	gga:418361	Uncharacterized protein
LOC426710	ncRNA	0	0	0	0	0	0	LOC426710	gga:426710	uncharacterized LOC426710
SPDL1	mRNA	5.22221	8.1412	5.73705	7.40919	4.21861	8.88514	SPDL1	gga:416172	Protein Spindly	SPDL1	Protein Spindly
MBL2	mRNA	0.0631363	0.299499	0.362548	0.0545919	0.157444	0.313864	MBL2	gga:374267	Uncharacterized protein	CMBL	cDNA, FLJ96437
BOK	mRNA	15.5607	9.38686	12.1377	30.876	54.9533	24.4139	BOK	gga:395445	Bcl-2-related ovarian killer protein	xp_005247095
SLC36A1	mRNA	8.6141	5.26606	7.78442	9.96802	10.9934	9.39229	SLC36A1	gga:770250	Uncharacterized protein	SLC36A1	Dct1
VPS13C	mRNA	2.74371	3.01163	3.29509	2.57393	0.564633	3.96607	VPS13C	gga:415376	Uncharacterized protein	VPS13C	Vacuolar protein sorting-associated protein 13C
VPS13D	mRNA	5.56422	4.48829	4.94441	4.16894	1.97356	5.61131	VPS13D	gga:419481	Uncharacterized protein
DHPS	mRNA	16.5469	14.5982	20.1861	23.6413	48.4651	22.9476	DHPS
VPS13A	mRNA	6.59966	6.42094	6.16759	5.00158	0.94228	6.58482	VPS13A		Uncharacterized protein	VPS13A	Vacuolar protein sorting-associated protein 13A
VPS13B	mRNA	6.39421	5.85424	5.62444	4.92774	2.49964	5.86712	VPS13B	gga:420242	vacuolar protein sorting 13 homolog B (yeast)
HTR3A	mRNA	0	0	0	0	0	0	HTR3A	gga:428247	Uncharacterized protein	HTR3A	5-hydroxytryptamine (Serotonin) receptor 3A, isoform CRA_a
RABGGTB	mRNA	29.3225	41.7186	32.2507	22.4743	3.52852	24.2189	RABGGTB	gga:424723	Uncharacterized protein	RABGGTB	cDNA FLJ77804
C1D	mRNA	50.2161	98.5085	60.5252	50.1628	15.2435	39.5326	C1D	gga:421267	Nuclear nucleic acid-binding protein C1D	C1D	Nuclear nucleic acid-binding protein C1D
BPI	mRNA	5.41361	3.65818	4.25115	17.7236	18.6538	15.5492	BPI	gga:419293	Uncharacterized protein	BPI	cDNA FLJ51234, highly similar to Bactericidal permeability-increasing protein
C1S	mRNA	4.72689	6.94875	4.59455	5.52408	2.24085	5.72772	C1S	gga:418294	Uncharacterized protein	xp_005277812
C1R	mRNA	2.85384	2.28484	2.80041	3.02986	1.41132	3.23249	C1R	gga:418295	Uncharacterized protein	C1R	cDNA FLJ75066, highly similar to Homo sapiens complement component 1, r subcomponent (C1R), mRNA
IL2RG	mRNA	1.71794	2.52242	2.40752	4.40329	10.1491	3.4161	IL2RG	gga:395199	Uncharacterized protein	IL2RG	cDNA, FLJ95841, highly similar to Homo sapiens interleukin 2 receptor, gamma (severe combined immunodeficiency) (IL2RG), mRNA
SLC36A4	mRNA	3.21099	5.3691	3.46163	2.85622	0.475528	4.12823	SLC36A4	gga:419007	Uncharacterized protein	SLC36A4	Proton-coupled amino acid transporter 4
GPKOW	mRNA	0.323188	0.817654	0.309307	0.950129	2.09544	0.385592	GPKOW
HTR5A	mRNA	0	0	0	0	0	0.0336089	HTR5A	gga:428409	Uncharacterized protein	HTR5A	cDNA FLJ36936 fis, clone BRACE2005395, highly similar to 5-HYDROXYTRYPTAMINE 5A RECEPTOR
BRE	mRNA	14.2188	17.3703	16.0059	12.6093	3.649	14.6053	BRE	gga:421417	BRCA1-A complex subunit BRE	BRE	BRCA1-A complex subunit BRE
IL2RA	mRNA	0.857597	0.904037	1.27674	0.823928	0.237622	0.663179	IL2RA	gga:395294	interleukin 2 receptor, alpha
IL2RB	mRNA	0.0523995	0.0828556	0.050149	0.00906162	0	0.0104196	IL2RB
LGALSL	mRNA	2.9624	3.44587	2.93293	4.32803	2.97193	4.43494	LGALSL	gga:421278	Galectin-related protein	LGALSL	Galectin-related protein
PEX26	mRNA	6.08859	5.06443	5.85743	8.28077	4.42842	8.48124	PEX26	gga:418165	Uncharacterized protein	xp_005261310
LGALS3	mRNA	68.7373	128.804	69.8432	60.5926	59.6413	53.475	LGALS3	gga:373917	Galectin-3TR1 isoform containing transmembrane domain and truncated carbohydrate recognition domain	LGALS9B	Galectin-9B
LGALS2	mRNA	6.30479	11.2697	8.65748	6.75517	2.96218	7.08611	LGALS2	gga:425107	Galectin
LGALS1	mRNA	1619.04	3846.46	1579.78	2230.81	3302.68	1915.87	LGALS1	gga:396491	Beta-galactoside-binding lectin	LGALS1	Galectin-1
BSG	mRNA	301.793	311.816	261.025	259.196	346.468	227.976	BSG	gga:770363	Basigin	BSG	cDNA FLJ52516, moderately similar to Basigin
LGALS8	mRNA	14.9365	25.3925	18.1465	11.7106	1.83342	12.3113	LGALS8	gga:430948	Galectin	LGALS8	Galectin-8g
BSN	mRNA	0.0965896	0.0636375	0.053924	0.132236	0.301083	0.128044	BSN		Uncharacterized protein
OCX36	mRNA	0	0	0.0190556	0	0	0	BPIFB3	gga:419289	Ovocalyxin-36 (Putative uncharacterized protein)	BPIFB4	BPI fold-containing family B member 4
BSX	mRNA	0	0	0	0	0	0	BSX	gga:395183	Brain-specific homeobox protein homolog	BSX	Brain-specific homeobox protein homolog
LOC776910	mRNA	0	0	0	0	0	0	LOC776910	gga:776910	olfactory receptor 14A16-like
BTC	mRNA	0.479477	0.151633	0.183554	0.870634	0.916686	0.476716	BTC	gga:448833	Uncharacterized protein	BTC	Probetacellulin
BTD	mRNA	0.778925	0.895751	0.643816	1.40825	0.382596	1.02085	BTD	gga:420639	Uncharacterized protein	xp_005265472
CFDP1	mRNA	36.6736	29.4059	31.4891	54.9872	102.858	44.3497	CFDP1	gga:374073	Craniofacial development protein 1	CFDP1	Craniofacial development protein 1
CRISPLD1	mRNA	1.28037	1.10431	0.919037	1.2329	0.362827	1.79377	CRISPLD1	gga:395369	Cysteine-rich secretory protein LCCL domain-containing 1	CRISPLD1	cDNA FLJ57290, highly similar to Homo sapiens cysteine-rich secretory protein LCCL domain containing 1 (CRISPLD1), mRNA
CRISPLD2	mRNA	1.73453	2.18236	1.57079	2.01585	1.30228	2.63318	CRISPLD2	gga:415818	Uncharacterized protein	CRISPLD2	Cysteine-rich secretory protein LCCL domain-containing 2
SUB1	mRNA	59.0182	117.362	69.9969	47.6701	6.90154	60.3609	SUB1	gga:427425	Activated RNA polymerase II transcriptional coactivator p15	xp_005248289
BTK	mRNA	0.210379	0.554429	0.536916	0.727631	1.7196	1.18528	BTK	gga:374075	Non-specific protein-tyrosine kinase	BTK	Tyrosine-protein kinase BTK
DHX8	mRNA	14.6022	12.9378	15.5063	14.9201	10.1851	17.156	DHX8	gga:419982	Uncharacterized protein	DHX8	cDNA FLJ76879, highly similar to Homo sapiens DEAH (Asp-Glu-Ala-His) box polypeptide 8 (DHX8), mRNA
NKAIN2	mRNA	3.12323	2.30465	5.57964	4.32089	0	1.65613	NKAIN2	gga:421720	Na+/K+ transporting ATPase interacting 2	NKAIN2	Sodium/potassium-transporting ATPase subunit beta-1-interacting protein 2
NKAIN1	mRNA	0.675571	0.457814	0.738921	1.33519	1.92535	1.59924	NKAIN1	gga:768785	Na+/K+ transporting ATPase interacting 1	NKAIN1	Sodium/potassium-transporting ATPase subunit beta-1-interacting protein 1
MC2R	mRNA	0	0	0	0	0	0	MC2R	gga:428516	Uncharacterized protein	MC2R	Adrenocorticotropic hormone receptor
NKAIN4	mRNA	0	0.201311	0.08123	0.0733889	0.0352758	0	NKAIN4	gga:419240	Na+/K+ transporting ATPase interacting 4	NKAIN4	Sodium/potassium-transporting ATPase subunit beta-1-interacting protein 4
NKAIN3	mRNA	0.139802	0.442117	0.53519	0	0	0.277994	NKAIN3	gga:421143	Na+/K+ transporting ATPase interacting 3	NKAIN1	Sodium/potassium-transporting ATPase subunit beta-1-interacting protein 1
RACGAP1	mRNA	8.10918	6.53572	7.04509	7.89671	5.07185	6.06644	RACGAP1	gga:426884	Uncharacterized protein	RACGAP1	Rac GTPase activating protein 1, isoform CRA_a
SLC10A4	mRNA	0.794446	0.6852	0.414723	0.686931	3.00169	0.359032	SLC10A4	gga:770263	Uncharacterized protein	SLC10A4	Sodium/bile acid cotransporter 4
BBS2	mRNA	16.8284	9.40245	13.4276	15.7943	11.6301	14.4903	BBS2	gga:415694	Uncharacterized protein	BBS2	Bardet-Biedl syndrome 2, isoform CRA_a
BBS1	mRNA	0	0	0.150576	0	0	0	BBS1
XBP1	mRNA	57.8245	67.5774	70.0611	126.139	123.946	104.886	XBP1	gga:416918	Uncharacterized protein	XBP1	X-box binding protein 1, isoform CRA_b
SLC10A7	mRNA	13.7342	16.4984	13.6152	8.43692	1.63578	11.9228	SLC10A7	gga:422467	Sodium/bile acid cotransporter 7	SLC10A7	Sodium/bile acid cotransporter 7
SLC10A1	mRNA	0	0	0	0	0	0	SLC10A1		solute carrier family 10 (sodium/bile acid cotransporter family), member 1
SLC10A2	mRNA	0	0	0	0	0	0	SLC10A2	gga:428018	Uncharacterized protein	SLC10A2	Ileal sodium/bile acid cotransporter
SUCO	mRNA	14.0671	13.7535	13.1204	9.03741	4.56715	10.9967	SUCO
PEX5L	mRNA	0	0	0.0156149	0.0141076	0	0.0486651	PEX5L	gga:429155	Uncharacterized protein	PEX5L	PEX5-related protein
MC1R	mRNA	0	0	0	0	0	0	MC1R	gga:427562	Melanocyte-stimulating hormone receptor	MC1R	Melanocyte-stimulating hormone receptor
LOC776940	ncRNA	0	0	0	0	0.208758	0.166463	LOC776940		leukocyte immunoglobulin-like receptor subfamily B member 4-like
SPDYA	mRNA	0.373211	0.379371	0.357182	0.391854	0.199431	0.318053	SPDYA	gga:421293	speedy/RINGO cell cycle regulator family member A
LOC424007	ncRNA	0.433975	0.171553	0	0.0938108	0.0901839	0.107869	LOC424007	gga:424007	uncharacterized LOC424007
C8B	mRNA	0.0479948	0	0	0	0	0	C8B	gga:424669	Uncharacterized protein	C8B	cDNA FLJ77947, highly similar to Human complement protein C8 beta subunit mRNA
C8A	mRNA	0	0	0.0284935	0.0514861	0.0494955	0.0296008	C8A	gga:429111	Uncharacterized protein	C8A	Complement component C8 alpha chain
MC4R	mRNA	0	0	0	0	0	0	MC4R	gga:428485	Melanocortin 4 receptor	MC4R	Truncated melanocortin 4 receptor variant
C8G	mRNA	3.09968	2.80074	1.9777	3.57358	6.62546	2.49482	C8G	gga:770691	Uncharacterized protein
SUFU	mRNA	17.7585	14.6489	16.7151	11.4239	10.4946	17.0122	SUFU	gga:374118	Suppressor of fused homolog	SUFU	Suppressor of fused homolog
BBS9	mRNA	1.59248	1.96617	1.82682	0.914833	0.299199	1.37726	BBS9	gga:420745	Uncharacterized protein
LOC424014	mRNA	27.9604	31.0448	21.934	32.4334	88.9026	26.5841	LOC424014	gga:424014	Uncharacterized protein
BBS7	mRNA	3.95723	3.72055	3.54844	3.94573	1.68915	3.57999	BBS7		Uncharacterized protein	BBS7	Bardet-Biedl syndrome 7 protein
BBS4	mRNA	1.41184	0.992195	0.950845	1.92158	1.73862	1.89761	BBS4	gga:415318	Uncharacterized protein	BBS4	cDNA, FLJ95325, highly similar to Homo sapiens Bardet-Biedl syndrome 4 (BBS4), mRNA
PCYT1B	mRNA	0.318076	0.083825	0.329782	0.389625	0.330495	0.342598	PCYT1B	gga:418594	phosphate cytidylyltransferase 1, choline, beta
ZHX2	mRNA	4.04499	3.70785	3.42242	3.76791	2.79383	4.06055	ZHX2	gga:420351	Uncharacterized protein
PCYT1A	mRNA	23.7251	18.511	23.3586	30.9399	34.0668	29.8246	PCYT1A	gga:424915	Uncharacterized protein	xp_005269400
ZHX3	mRNA	3.50852	2.38536	3.34689	2.925	3.65738	4.30642	ZHX3	gga:419176	Uncharacterized protein	ZHX3	cDNA FLJ78753, highly similar to Homo sapiens zinc fingers and homeoboxes 3 (ZHX3), mRNA
CACYBP	mRNA	30.1245	51.3678	36.3277	33.568	16.6618	31.669	CACYBP	gga:424437	Uncharacterized protein	CACYBP	Calcyclin binding protein, isoform CRA_a
ZHX1	mRNA	4.38917	3.0755	3.99474	5.87879	2.08891	7.07636	ZHX1	gga:420347	Uncharacterized protein	ZHX2	Zinc fingers and homeoboxes protein 2
RNF144A	mRNA	2.47437	2.01216	2.52033	2.93418	1.17531	3.93619	RNF144A	gga:421922	Uncharacterized protein	RNF144A	cDNA FLJ60099, highly similar to Ubiquitin-conjugating enzyme 7-interacting protein 4
RNF144B	mRNA	0.518207	0.315155	0.64855	0.120636	0.215376	0.356693	RNF144B	gga:420827	Uncharacterized protein	RNF144B	E3 ubiquitin-protein ligase RNF144B
MC3R	mRNA	0	0	0	0	0	0	MC3R		melanocortin 3 receptor	MC3R	Melanocortin receptor 3
TAX1BP1	mRNA	59.1141	72.239	65.8124	35.6322	9.76709	38.7189	TAX1BP1	gga:395490	Uncharacterized protein	TAX1BP1	Tax1-binding protein 1
TAX1BP3	mRNA	280.962	414.285	314.336	318.825	89.8287	306.739	TAX1BP3	gga:417605	Uncharacterized protein	TAX1BP3	Tax1-binding protein 3
RP11-166N6.3	mRNA	0	0	0.0319544	0.0866094	0.111015	0.0663922	RP11-166N6.3
RP11-166N6.1	mRNA	0.0419466	0	0.0133817	0.0120899	0.04649	0.0278033	RP11-166N6.1
LOC424028	mRNA	4.6423	5.37432	4.79993	4.12156	2.20506	3.25562	LOC424028
LOC426699	mRNA	9.40263	9.46127	9.37467	9.40859	6.89405	11.944	LOC426699		F-box only protein 38-like	FBXO38	F-box only protein 38
LOC424033	mRNA	3.81939	1.69996	3.11382	4.47672	6.37315	4.47249	LOC424033	gga:424033	aryl hydrocarbon receptor-like
PEX16	mRNA	23.4725	16.4957	22.5211	27.1124	33.7504	23.1016	PEX16	gga:423201	Uncharacterized protein
PEX10	mRNA	15.6806	18.3706	17.8039	18.8586	7.82058	16.9368	PEX10	gga:419396	Uncharacterized protein	PEX10	Peroxisome biogenesis factor 10, isoform CRA_a
PEX12	mRNA	7.44148	5.22963	6.55664	8.52812	8.73842	8.51429	PEX12	gga:417526	Uncharacterized protein	PEX12	Peroxisome assembly protein 12
PEX13	mRNA	2.74088	3.31642	2.55473	4.14225	0.891516	4.69191	PEX13	gga:421197	Uncharacterized protein	PEX13	Peroxisomal membrane protein PEX13
PEX14	mRNA	22.5863	25.5881	20.8456	21.6849	20.8465	19.1012	PEX14	gga:771421	Uncharacterized protein	PEX14	cDNA FLJ51918, highly similar to Peroxisomal membrane protein PEX14
MC5R	mRNA	0	0	0.0478703	0.0108123	0	0.0248653	MC5R	gga:421047	Uncharacterized protein	MC5R	Melanocortin receptor 5
INPPL1	mRNA	0.109098	0.0345019	0.0417651	0.245268	0.47157	0.173552	INPPL1	gga:428692	Uncharacterized protein
IGF1R	mRNA	11.7199	19.4585	15.0622	6.38792	7.35871	10.8617	IGF1R	gga:395889	Tyrosine-protein kinase receptor	IGF1R	Tyrosine-protein kinase receptor
PPIP5K1	mRNA	2.26173	1.8027	1.98861	3.4661	3.76007	2.99828	PPIP5K1	gga:415587	Uncharacterized protein	PPIP5K1	Inositol hexakisphosphate and diphosphoinositol-pentakisphosphate kinase 1
PPIP5K2	mRNA	9.15515	10.4272	9.33859	7.98851	2.50423	11.1659	PPIP5K2	gga:427276	Uncharacterized protein	PPIP5K2	Inositol hexakisphosphate and diphosphoinositol-pentakisphosphate kinase 2
LOC776992	mRNA	8.53725	8.17674	6.72322	7.5506	19.8701	5.62639	LOC776992	gga:776992	Uridine-cytidine kinase
RP11-598P20.5	mRNA	20.2491	39.8256	20.3882	15.9737	6.64048	17.7607	RP11-598P20.5
ENPP2	mRNA	0.0266507	0	0	0	0.044306	0.0264972	ENPP2	gga:420361	Uncharacterized protein	xp_005251030
ENPP1	mRNA	2.0763	2.21106	1.68297	2.03345	0.45789	2.00115	ENPP1	gga:426929	Uncharacterized protein	ENPP1	cDNA, FLJ95771, highly similar to Homo sapiens ectonucleotide pyrophosphatase/phosphodiesterase 1 (ENPP1), mRNA
ENPP4	mRNA	3.452	6.23816	5.19158	3.60074	1.13866	2.83286	ENPP4	gga:422055	Putative uncharacterized protein	ENPP4	Bis(5'-adenosyl)-triphosphatase ENPP4
ENPP3	mRNA	0.770406	1.28066	1.03981	0.666144	0.0985215	0.530287	ENPP3		Uncharacterized protein	ENPP3	cDNA FLJ78063, highly similar to Homo sapiens ectonucleotide pyrophosphatase/phosphodiesterase 3 (ENPP3), mRNA
ENPP6	mRNA	2.18502	1.82679	1.94696	1.30298	0.991641	1.67303	ENPP6	gga:422551	Uncharacterized protein	ENPP6	Ectonucleotide pyrophosphatase/phosphodiesterase family member 6
ENPP7	mRNA	0	0	0	0	0	0	ENPP7	gga:426249	Uncharacterized protein	ENPP5	cDNA FLJ76474, highly similar to Homo sapiens ectonucleotide pyrophosphatase/phosphodiesterase 5 (putative function) (ENPP5), mRNA
HTRA3	mRNA	3.31733	2.28063	2.79525	5.14439	1.55858	5.91531	HTRA3	gga:422868	Uncharacterized protein
HTRA1	mRNA	28.8713	35.2193	31.6149	28.7929	11.6682	29.2774	HTRA1		Uncharacterized protein
DAPP1	mRNA	0.639617	0.786628	0.408097	1.04466	0.413523	0.98923	DAPP1	gga:425211	Uncharacterized protein	DAPP1	Dual adapter for phosphotyrosine and 3-phosphotyrosine and 3-phosphoinositide
HTRA2	mRNA	23.9885	21.8447	22.6816	32.0876	55.7842	29.31	HTRA2	gga:395990	Serine protease	HTRA2	cDNA FLJ75762, highly similar to Homo sapiens protease, serine, 25 (PRSS25), nuclear gene encodingmitochondrial protein, transcript variant 1, mRNA
CHCHD10	mRNA	68.0151	85.0849	55.2062	80.6471	71.6846	50.5036	CHCHD10		Uncharacterized protein	CHCHD10	Coiled-coil-helix-coiled-coil-helix domain-containing protein 10, mitochondrial
IGF2R	mRNA	20.0506	19.5282	20.7939	8.76518	2.65703	13.1345	IGF2R	gga:395817	Uncharacterized protein	IGF2R	Insulin-like growth factor type II receptor
BSPRY	mRNA	16.5853	14.2933	18.0546	28.8175	33.7144	25.4772	BSPRY	gga:417272	B-box and SPRY domain containing	BSPRY	B box and SPRY domain-containing protein
ZIC2	mRNA	0	0	0	0	0.0615324	0.110398	ZIC2		Uncharacterized protein	ZIC2	Zic family member 2 (Odd-paired homolog, Drosophila), isoform CRA_a
CA3	mRNA	3.09986	3.10227	2.14054	3.18927	2.31578	4.13535	CA3	gga:420208	Uncharacterized protein	CA3	Carbonic anhydrase III, muscle specific, isoform CRA_a
CA2	mRNA	16.1072	15.0889	13.537	12.4644	6.41316	8.27637	CA2	gga:396257	Carbonic anhydrase 2	CA2	Carbonic anhydrase 2
ZIC3	mRNA	0	0.0139708	0.00845596	0.0305588	0.0146887	0	ZIC3	gga:422251	Uncharacterized protein	ZIC3	Zinc finger protein ZIC 3
ZIC1	mRNA	0	0	0	0	0	0	ZIC1	gga:374103	Zinc finger protein ZIC 1	ZIC1	Zinc finger protein ZIC 1
CA4	mRNA	0.0763051	0.120656	0.219084	0.329892	0.0317138	0.189664	CA4	gga:417647	Uncharacterized protein	CA4	Carbonic anhydrase 4
CA7	mRNA	0	0	0	0	0	0	CA7	gga:415791	Uncharacterized protein	CA7	Carbonic anhydrase 7
MIR103A1	miRNA	23.838	41.661	44.4276	13.0181	0	11.2267	MIR103-1	gga:777840	microRNA mir-103-1
CA6	mRNA	0.15267	0.0804686	0.121761	0.242015	0.380714	0.177089	CA6	gga:428187	Uncharacterized protein	CA6	cDNA FLJ60163, highly similar to Carbonic anhydrase 6 (EC 4.2.1.1)
CA9	mRNA	2.65225	3.22601	3.1892	1.64648	4.74847	1.62276	CA9	gga:770004	Uncharacterized protein	CA9	Truncated carbonic anhydrase 9
CA8	mRNA	0.189706	0.0857054	0.129685	0.140599	0.157691	0.134724	CA8	gga:421139	Uncharacterized protein	CA8	cDNA FLJ57482, highly similar to Carbonic anhydrase-related protein
LOC424098	ncRNA	0.0430775	0.0851442	0.0721479	0.0838072	0.0537114	0.139196	LOC424098	gga:424098	hCG1657980	LOC200726	hCG1657980
SUN2	mRNA	14.8635	7.8214	11.8581	17.8837	39.9272	17.2851	SUN2	gga:418021	Uncharacterized protein
SUN1	mRNA	22.9435	27.3134	23.241	19.0593	2.83149	21.3911	SUN1	gga:416449	Uncharacterized protein	xp_005249737
ATP6AP1	mRNA	21.7088	30.3241	28.7832	23.2596	2.56769	23.1194	ATP6AP1	gga:427854	Uncharacterized protein	ATP6AP1	V-type proton ATPase subunit S1
ATP6AP2	mRNA	49.2489	56.0443	56.9258	34.6681	7.77242	35.0934	ATP6AP2	gga:418573	Uncharacterized protein	xp_005272630
CAD	mRNA	7.70304	3.84995	5.80509	9.66458	22.2272	9.56981	CAD		Caldesmon
HUNK	mRNA	3.07587	2.11185	3.00187	4.91677	5.92096	5.11035	HUNK		hormonally up-regulated Neu-associated kinase	HUNK	Hormonally up-regulated neu tumor-associated kinase
CAT	mRNA	21.0344	26.987	23.1399	17.0874	7.3008	22.3274	CAT	gga:423600	Uncharacterized protein	CAT	Similar to catalase
SHANK3	mRNA	4.98405	2.0015	2.85189	4.53755	9.46953	3.93281	SHANK3		SH3 and multiple ankyrin repeat domains 3
SHANK2	mRNA	0.339303	0.324405	0.302075	0.423019	0.321396	0.455029	SHANK2	gga:428858	SH3 and multiple ankyrin repeat domains 2	SHANK1	SH3 and multiple ankyrin repeat domains protein 1
CBL	mRNA	23.8917	11.282	20.8539	18.2137	18.2355	19.751	CBL	gga:374038	Uncharacterized protein	CBL	E3 ubiquitin-protein ligase CBL
SV2C	mRNA	0.0680335	0.138313	0.0465082	0.0420188	0.0242365	0.0289893	SV2C	gga:431597	Uncharacterized protein	SV2C	cDNA FLJ37598 fis, clone BRCOC2008642, highly similar to Synaptic vesicle glycoprotein 2C
SV2B	mRNA	0.0402335	0	0.0256703	0.0231924	0.0445914	0.0133339	SV2B	gga:427508	Uncharacterized protein	SV2B	Synaptic vesicle glycoprotein 2B
CBS	mRNA	12.0489	10.2876	11.5637	7.89041	4.11576	9.6777	CBS	gga:418545	Cystathionine beta-synthase	CBS	Cystathionine beta-synthase
TBX22	mRNA	0	0	0	0	0	0	TBX22	gga:373895	Uncharacterized protein	TBX22	cDNA FLJ40195 fis, clone TESTI2019787, highly similar to T-box transcription factor TBX22
SV2A	mRNA	0.186798	0.229732	0.139047	0.376875	0.46582	0.330173	SV2A		Synaptic vesicle glycoprotein 2A
TBX20	mRNA	0	0	0	0	0	0.220964	TBX20	gga:373943	T-box transcription factor TBX20	TBX20	T-box transcription factor TBX20
CLVS2	mRNA	1.48769	1.53065	1.40429	1.12776	0.43197	1.68174	CLVS2	gga:428616	Uncharacterized protein	CLVS2	Clavesin-2
CLVS1	mRNA	0	0	0	0	0.0696653	0.0277756	CLVS1	gga:421141	Uncharacterized protein	CLVS1	Clavesin-1
CCK	mRNA	11.2995	25.8433	13.9039	9.15961	7.21211	8.82702	CCK	gga:414884	CCK protein	xp_005265584
ZIC4	mRNA	0	0	0	0	0	0	ZIC4	gga:424885	Uncharacterized protein	ZIC1	Zinc finger protein ZIC 1
ZIC5	mRNA	0	0	0	0	0	0	ZIC5
SUOX	mRNA	1.21116	0.919254	0.649116	1.38236	3.54378	1.05968	SUOX		Sulfite oxidase
TBX19	mRNA	0.803082	0.725632	0.384295	0.396799	0.190729	0.570327	TBX19	gga:395793	Uncharacterized protein	TBX19	cDNA FLJ34085 fis, clone FCBBF3004842, highly similar to TBX19 PROTEIN
TBX18	mRNA	0	0.0505359	0.0917618	0.0552693	0.0265663	0.0317759	TBX18	gga:395104	Uncharacterized protein	TBX18	T-box transcription factor TBX18
CD2	mRNA	0	0	0	0	0	0	CD2	gga:768858	Uncharacterized protein
TBX15	mRNA	0	0	0	0	0	0	TBX15	gga:418313	Uncharacterized protein	TBX15	T-box transcription factor TBX15
CD4	mRNA	0	0	0.0465267	0	0.0404103	0.0483347	CD4	gga:395362	CD4	CD4	cDNA, FLJ79547, highly similar to T-cell surface glycoprotein CD4
CD6	mRNA	0	0	0	0.0569814	0.109557	0.0655204	CD6		CD6 molecule
CD5	mRNA	0	0	0.0328165	0	0.0285024	0	CD5	gga:395757	Uncharacterized protein	CD5	T-cell surface glycoprotein CD5
TBX10	mRNA	0	0	0	0	0	0	TBX10	gga:428814	T-box 10	TBX1	T-box 1
CD9	mRNA	44.6881	81.9322	62.3666	46.9553	5.92461	48.3677	CD9	gga:395527	Tetraspanin	CD9	Tetraspanin
ENS-3	mRNA	0.0174317	0	0	0	0	0	ENS-3	gga:395341	Pol-like protein ENS-3	NYNRIN	Protein NYNRIN
CDA	mRNA	0.366065	0.289416	0.233562	0.844064	0.202858	0.363957	CDA	gga:771849	Uncharacterized protein	CDA	Small cytidine deaminase
LOC107053620	ncRNA	0	0	0	0	0	0	LOC107053620
LOC107053621	ncRNA	0	0	0	0	0	0	LOC107053621
LOC107053619	ncRNA	0	0	0	0	0	0	LOC107053619
LOC107053615	ncRNA	0.117669	0.310102	0.112615	0.135659	0.0652071	0.350974	LOC107053615
LOC107053616	ncRNA	0	0	0	0	0	0	LOC107053616
LOC107053617	ncRNA	0.0801157	0.0633406	0.0383374	0.0346367	0.0221984	0.0663786	LOC107053617
LOC107053611	ncRNA	0	0	0	0	0	0	LOC107053611
LOC107053612	mRNA	0.0171176	0	0	0	0	0.017019	LOC107053612
LOC107053613	ncRNA	0.155982	0.123321	0.132696	0.0674361	0.108048	0.129236	LOC107053613
ENS-1	mRNA	0.0695862	0	0.0443983	0.0401125	0	0.0230618	ENS-1	gga:769415	ENS-1
LOC107053614	ncRNA	0	0	0.0829568	0	0	0	LOC107053614
LOC107053610	ncRNA	0	0	0	0	0	0	LOC107053610
HUS1	mRNA	1.75563	2.08204	1.73817	2.51261	0.842897	1.91105	HUS1	gga:428471	Uncharacterized protein	HUS1	HUS1 checkpoint homolog (S. pombe)
CEL	mRNA	0	0	0	0	0	0	CEL	gga:417165	Uncharacterized protein	CEL	cDNA FLJ51297, highly similar to Bile salt-activated lipase (EC 3.1.1.3)
NUP93	mRNA	21.6796	21.0793	23.5837	25.7607	16.314	27.1108	NUP93	gga:415693	Uncharacterized protein	NUP93	cDNA FLJ78686, highly similar to Homo sapiens nucleoporin 93kDa (NUP93), mRNA
BCAN	mRNA	0.344987	0.0454586	0.192599	0.248582	1.38603	0.314417	BCAN	gga:425976	Uncharacterized protein	BCAN	cDNA FLJ76746, highly similar to Homo sapiens brevican (BCAN), transcript variant 1, mRNA
LOC107053608	mRNA	0	0	0	0	0	0	LOC107053608
LOC107053609	mRNA	0	0	0	0	0.0744926	0	LOC107053609
HECW2	mRNA	4.51073	4.19506	4.49098	1.67506	0.986955	2.53044	HECW2	gga:424050	Uncharacterized protein
HECW1	mRNA	0.995528	0.916984	0.610513	0.910943	0.490084	1.17238	HECW1	gga:420774	Uncharacterized protein	xp_005249721
LOC107053604	ncRNA	0	0	0	0	0	0	LOC107053604
LOC107053605	ncRNA	0	0	0	0	0	0	LOC107053605
LOC107053606	ncRNA	0	0	0	0	0	0	LOC107053606
SRFBP1	mRNA	27.2987	52.9876	28.6815	16.8198	5.16338	13.9771	SRFBP1	gga:426795	Uncharacterized protein	SRFBP1	Serum response factor-binding protein 1
NUP98	mRNA	17.5139	11.0155	18.0721	31.9917	45.288	31.5799	NUP98	gga:430616	Uncharacterized protein
LOC107053607	mRNA	0	0	0	0	0	0	LOC107053607
LOC107053600	ncRNA	0	0	0	0	0	0	LOC107053600
LOC107053601	ncRNA	0	0	0	0	0	0	LOC107053601
LOC107053602	ncRNA	0	0	0	0	0	0	LOC107053602
LOC107053603	ncRNA	0	0	0	0	0	0	LOC107053603
LOC107053640	ncRNA	0	0	0	0	0	0	LOC107053640
CFD	mRNA	14.966	13.4619	19.1262	19.7596	61.2329	15.4144	CFD		Uncharacterized protein	CFD	Complement factor D preproprotein
LOC107053641	ncRNA	0	0	0	0	0	0	LOC107053641
LOC107053642	ncRNA	0	0	0	0	0	0.226801	LOC107053642
LOC107053643	ncRNA	1.54247	0.903334	1.03882	2.71685	3.27663	2.15839	LOC107053643
CFI	mRNA	0.482313	0.457588	0.276959	0.500448	0.120275	0.527489	CFI	gga:428773	Uncharacterized protein	CFI	Complement factor I
RRP7A	mRNA	9.06408	7.28765	11.6154	15.4091	14.558	10.2338	RRP7A	gga:417975	Uncharacterized protein	RRP7A	Ribosomal RNA-processing protein 7 homolog A
NUP85	mRNA	47.9571	40.6262	53.3917	47.1398	24.8752	47.0497	NUP85	gga:422120	Uncharacterized protein	NUP85	Nuclear pore complex protein Nup85
LOC107053637	ncRNA	0	0.00859195	0	0	0.00451671	0.0270122	LOC107053637
LOC107053638	ncRNA	0	0	0	0.164625	0	0.189295	LOC107053638
LOC107053639	ncRNA	2.05099	1.27407	1.61238	3.64184	1.9484	3.35007	LOC107053639
NUP88	mRNA	51.9094	47.6937	48.9622	41.5702	38.7163	46.8471	NUP88		Uncharacterized protein	NUP88	Nuclear pore complex protein Nup88
CGA	mRNA	0	0	0	0	0	0	CGA	gga:421829	Uncharacterized protein	CGA	Glycoprotein hormones alpha chain
LOC107053635	ncRNA	0.0885623	0.046679	0.113011	0	0	0.0293508	LOC107053635
LOC107053636	ncRNA	0	0	0	0	0	0.0314914	LOC107053636
LOC107053630	ncRNA	0	0	0	0	0	0	LOC107053630
LOC107053631	ncRNA	0.0351513	0.0555823	0.0168208	0.0151971	0	0.0349489	LOC107053631
LOC107053632	mRNA	0	0	0	0	0	0	LOC107053632
MCAM	mRNA	29.3163	17.596	16.4674	20.8208	41.4308	16.3635	MCAM	gga:448832	Uncharacterized protein	MCAM	Melanoma cell adhesion molecule, isoform CRA_a
MCAT	mRNA	5.26401	4.91628	5.362	8.38455	7.75332	6.85584	MCAT	gga:427934	Uncharacterized protein
LOC107053626	ncRNA	0	0	0	0	0	0	LOC107053626
LOC107053627	ncRNA	0	0	0	0	0	0.0718861	LOC107053627
LOC107053628	ncRNA	0	0	0	0	0	0	LOC107053628
LOC107053629	ncRNA	0.11741	0.030942	0.0187279	0.101521	0.0325318	0.058367	LOC107053629
LOC107053622	ncRNA	0	0	0	0	0	0	LOC107053622
LOC107053623	ncRNA	0	0	0	0	0	0	LOC107053623
LOC107053624	ncRNA	0.139205	0	0	0	0	0	LOC107053624
LOC107053625	ncRNA	0	0	0	0	0	0	LOC107053625
LOC107053662	ncRNA	0	0	0	0	0	0	LOC107053662
LOC107053663	mRNA	0.0908647	0	0	0	0	0	LOC107053663
LOC107053664	ncRNA	0	0	0	0	0	0	LOC107053664
MOCS2	mRNA	16.6482	29.6995	18.1801	20.3008	3.90318	18.4622	MOCS2	gga:427199	molybdenum cofactor synthesis 2	MOCS2	Molybdopterin synthase catalytic subunit
LOC107053665	ncRNA	0	0	0	0	0	0	LOC107053665
MOCS3	mRNA	3.61585	4.51866	2.28843	5.09318	5.62343	4.8127	MOCS3	gga:769390	Adenylyltransferase and sulfurtransferase MOCS3	MOCS3	Adenylyltransferase and sulfurtransferase MOCS3
LOC107051003	mRNA	0	0	0	0	0	0	LOC107051003
LOC107051002	mRNA	0.854151	0.192944	0	2.00465	0.81143	0	LOC107051002
LOC107053660	ncRNA	0.182237	0	0	0	0	0	LOC107053660
LOC107051001	ncRNA	4.00878	2.98296	0.225682	5.09743	11.3688	3.98569	LOC107051001
LOC107053661	ncRNA	0.318989	0.288225	0.218063	0.394027	0.0378793	0.18123	LOC107053661
STON1	mRNA	3.91187	3.83402	3.82121	3.08894	1.12868	4.14649	STON1		Uncharacterized protein	xp_005264175
CHM	mRNA	20.3094	32.7878	22.5327	9.92948	2.02166	11.4424	CHM	gga:422266	Uncharacterized protein	CHML	Rab proteins geranylgeranyltransferase component A 2
STON2	mRNA	1.48844	1.35701	1.42451	1.61165	0.54617	1.4932	STON2	gga:423390	Uncharacterized protein	xp_005268190
MCEE	mRNA	0.494916	0.991261	0.505237	0.827345	0.0274261	1.14815	MCEE	gga:415385	Uncharacterized protein	MCEE	Methylmalonyl-CoA epimerase, mitochondrial
LOC107053659	ncRNA	0	0	0	0	0.0144898	0	LOC107053659
RRP12	mRNA	38.6259	18.3445	31.8725	64.4563	132.324	58.9622	RRP12	gga:423845	RRP12-like protein	RRP12	RRP12-like protein
LOC107053655	ncRNA	0	0	0	0	0	0	LOC107053655
LOC107053656	ncRNA	0	0	0.0659875	0.158981	0.13373	0.0457012	LOC107053656
RRP15	mRNA	13.814	21.9581	13.2903	19.0483	18.0701	14.385	RRP15	gga:421353	Uncharacterized protein	RRP15	RRP15-like protein
LOC107053657	mRNA	3.54175	3.87714	5.63201	5.88929	0.31705	5.25495	LOC107053657
LOC107053658	mRNA	1.76327	1.16172	1.68754	0.762319	1.83211	0.876557	LOC107053658
EDARADD	mRNA	2.70478	4.64087	2.78138	3.65738	0.837138	4.23407	EDARADD	gga:497625	Uncharacterized protein	EDARADD	Ectodysplasin-A receptor-associated adapter protein
LOC107053651	ncRNA	0	0	0	0	0	0	LOC107053651
LOC107053652	ncRNA	0	0	0	0	0	0	LOC107053652
LOC107053653	ncRNA	0.0105922	0	0	0	0	0	LOC107053653
LOC107053654	ncRNA	0.0246564	0	0	0	0	0	LOC107053654
CIT	mRNA	0.9147	0.622479	0.975145	1.48171	1.42442	1.64619	CIT	gga:416984	Uncharacterized protein	CIT	Citron Rho-interacting kinase
LOC107053648	ncRNA	0	0	0	0.0200896	0.0386258	0	LOC107053648
PLIN4	mRNA	15.6402	10.7108	12.7021	24.4757	68.5741	16.5905	PLIN4
LOC107053649	ncRNA	0.0469885	0.0742995	0.0149901	0.0135431	0	0.0311453	LOC107053649
PLIN3	mRNA	0	0	0	0	0	0	PLIN3	gga:419149	perilipin 3	PLIN3	Perilipin-3
PLIN2	mRNA	113.413	146.057	129.566	36.8891	28.9413	37.0089	PLIN2	gga:427237	Perilipin	PLIN2	Perilipin-2
PLIN1	mRNA	0.081179	0.0641813	0.0388462	0	0.067479	0.0807116	PLIN1	gga:415487	Perilipin	PLIN1	Perilipin-1
LOC107053644	ncRNA	0	0	0.21286	0	0	0	LOC107053644
RCCD1	mRNA	0.466376	0.737447	0.148782	0.87373	1.29223	0.772818	RCCD1	gga:770213	Uncharacterized protein	RCCD1	RCC1 domain-containing protein 1
MOCS1	mRNA	8.61726	7.48747	7.79805	5.69895	2.99639	7.40125	MOCS1	gga:395270	Uncharacterized protein	xp_005249184
LOC107053645	ncRNA	0.130962	0.10354	0	0.0566192	0.0544302	0.195312	LOC107053645
LOC107053646	ncRNA	0	0	0	0	0	0	LOC107053646
LOC107053647	ncRNA	0.0600929	0	0	0	0.0499514	0	LOC107053647
PLIN5	mRNA	1.46587	0.649004	1.90796	2.68707	6.18989	2.27359	PLIN5
LOC107053685	ncRNA	0	0	0	0	0	0	LOC107053685
LOC107051020	ncRNA	0	0	0	0	0	0	LOC107051020
LOC107053686	ncRNA	0.0108771	0	0	0.00940507	0	0	LOC107053686
LOC107053687	ncRNA	0	0	0.191923	0.346793	0	0	LOC107053687
LOC107053680	ncRNA	0	0	0	0	0	0	LOC107053680
LOC107051025	mRNA	0	0	0	0	0	0	LOC107051025
LOC107053681	ncRNA	0.0496758	0	0	0	0	0	LOC107053681
LOC107051024	ncRNA	1.02742	0.507681	0.983288	5.38575	3.46948	1.46841	LOC107051024
LOC107053682	ncRNA	0	0	0	0	0.0356233	0	LOC107053682
LOC107051023	ncRNA	0	0	0.869891	0.78592	0.251845	0.301232	LOC107051023
LOC107053683	mRNA	0	0	0	0	0	0	LOC107053683
LOC107051022	ncRNA	0.153548	0	0	0.0442559	0	0	LOC107051022
RASSF10	mRNA	0.887557	0.831662	1.28988	2.01808	2.15866	1.89562	RASSF10		Ras association (RalGDS/AF-6) domain family (N-terminal) member 10	RASSF10	Ras association domain-containing protein 10
MINOS1	mRNA	63.9938	115.511	69.1601	83.4256	15.3853	61.0803	MINOS1	gga:419474	Uncharacterized protein	MINOS1	MICOS complex subunit MIC10
LOC107051018	mRNA	4.77879	1.97122	0.994249	14.9113	33.3328	9.08939	LOC107051018
LOC107051016	ncRNA	4.77804	1.95875	4.57282	5.27902	11.1795	4.75053	LOC107051016
CKB	mRNA	14.1552	22.1674	15.5012	15.4171	15.4433	14.006	CKB	gga:396248	Creatine kinase B-type	CKB	cDNA FLJ52237, highly similar to Creatine kinase B-type (EC 2.7.3.2)
LOC107051015	mRNA	5.70584	2.98577	4.59648	8.97995	22.5544	5.79542	LOC107051015
LOC107053677	ncRNA	0.450242	0.711934	0.405557	0.572513	0.374257	0.421317	LOC107053677
PAIP2	mRNA	97.7984	147.183	107.803	95.0586	23.9437	100.487	PAIP2	gga:416187	Polyadenylate-binding protein-interacting protein 2	xp_005272056
LOC107053678	ncRNA	0.386804	0.4893	0.518267	0.735803	0.0643051	1.92288	LOC107053678
LOC107053679	mRNA	0	0	0	0	0	0	LOC107053679
PAIP1	mRNA	12.6273	14.7094	13.9491	11.2088	1.87034	10.4844	PAIP1		Uncharacterized protein	PAIP1	Poly(A) binding protein interacting protein 1, isoform CRA_a
LOC107053673	ncRNA	0.576975	0.405479	0.429484	1.94013	0.612825	1.68909	LOC107053673
LOC107051010	ncRNA	0.546711	0	1.04646	6.61812	0.908893	3.26138	LOC107051010
LOC107053674	ncRNA	0.0953814	0	0	0.164946	0.0792845	0	LOC107053674
BCHE	mRNA	0.0470374	0.0743768	0.0675258	0.0610075	0	0.116916	BCHE	gga:395358	Uncharacterized protein	BCHE	Butyrylcholinesterase, isoform CRA_b
LOC107053675	ncRNA	0.0550092	0.086982	0.105293	0.0951291	0.0457256	0.164077	LOC107053675
LOC107051014	mRNA	5.41668	1.8272	4.28547	10.7411	22.6328	5.95994	LOC107051014
CKM	mRNA	0	0	0	0	0.282451	0	CKM	gga:396507	Creatine kinase M-type	CKM	cDNA, FLJ93793, highly similar to Homo sapiens creatine kinase, muscle (CKM), mRNA
LOC107053670	ncRNA	0.0381129	0.0200884	0.0243173	0.0659099	0.200645	0.0631558	LOC107053670
LOC107051013	ncRNA	0.500143	0	0	0	0.138579	0.165754	LOC107051013
MCF2	mRNA	0.92514	0.526629	0.920822	1.2799	1.27656	1.69246	MCF2	gga:422253	MCF.2 cell line derived transforming sequence
LOC107053671	ncRNA	0	0	0	0.107601	0	0	LOC107053671
MOCOS	mRNA	0.0612399	0.154935	0.0820535	0.0847233	0	0.0852421	MOCOS	gga:420964	Molybdenum cofactor sulfurase	MOCOS	Molybdenum cofactor sulfurase
LOC107053672	ncRNA	0	0	0.0340452	0	0	0	LOC107053672
LOC107051011	mRNA	0	0	0	0	0	0	LOC107051011
CL2	mRNA	0	0	0	0	0	0	CL2	gga:422633	Ribonuclease CL2	ANG	Angiogenin
G0S2	mRNA	861.572	1295.93	815.188	316.074	509.256	254.867	G0S2	gga:419860	Uncharacterized protein	G0S2	G0/G1 switch protein 2
RRP1B	mRNA	25.7025	31.2394	25.8652	14.1305	6.64862	17.2016	RRP1B	gga:425237	Uncharacterized protein	RRP1B	Ribosomal RNA processing protein 1 homolog B
HIPK1	mRNA	29.4511	21.564	29.4997	29.9234	26.8344	38.5012	HIPK1	gga:419880	Uncharacterized protein
HIPK3	mRNA	2.7971	4.69683	4.02729	1.88348	1.09051	2.71947	HIPK3	gga:421597	Uncharacterized protein	HIPK3	cDNA FLJ75520
HIPK2	mRNA	27.9092	16.6482	26.0708	24.545	29.2123	24.4253	HIPK2	gga:374138	Uncharacterized protein	HIPK2	Homeodomain interacting protein kinase 2
LOC107051007	mRNA	0	0	0	4.88177	14.6657	0	LOC107051007
LOC107051006	ncRNA	0	0	0	0	0	0	LOC107051006
LOC107051005	mRNA	0	0	0	0	0.0554883	0	LOC107051005
LOC107051004	mRNA	0.229183	0	0.43868	0.198167	1.33354	0.455727	LOC107051004
LOC107053666	ncRNA	0	0	0	0	0	0.028483	LOC107053666
LOC107053667	ncRNA	0.216813	0.124665	0.188637	0.119299	0.0819193	0.195967	LOC107053667
LOC107053668	ncRNA	0	0	0	0	0	0	LOC107053668
LOC107051009	mRNA	0.105227	0.166388	0	0.0909864	0.787218	0.418485	LOC107051009
TMEM229B	mRNA	1.89744	1.92104	1.82901	3.35212	1.42971	4.81807	TMEM229B	gga:423269	Transmembrane protein 229B	TMEM229B	Transmembrane protein 229B
LOC107053669	ncRNA	0	0	0	0.0189301	0	0	LOC107053669
LOC107051008	mRNA	22.7874	10.7441	27.5979	22.4261	9.36752	3.21305	LOC107051008
LOC107051043	mRNA	0.312656	0	0	0.540686	1.03956	0.310856	LOC107051043
LOC107051042	ncRNA	0	0	0	0	0	0.196561	LOC107051042
LOC107051041	ncRNA	0	0.669875	0.405447	1.09893	1.05644	1.68481	LOC107051041
LOC107051040	mRNA	0	0	0	0	0.0317014	0	LOC107051040
LOC107051047	ncRNA	0	0	0	0	0	0	LOC107051047
LOC107051046	ncRNA	0	0	0	0	0	0	LOC107051046
LOC107051045	ncRNA	0.119053	0	0.227879	0.411763	1.18753	0	LOC107051045
LOC426626	mRNA	182.657	113.737	171.303	234.196	548.364	180.611	LOC426626	gga:426626	Uncharacterized protein
LOC107051044	mRNA	11.3839	4.73697	10.3215	24.8671	92.6347	23.0338	LOC107051044
CLU	mRNA	24.0096	23.5529	21.6825	34.9458	94.4201	24.6481	CLU	gga:395722	Clusterin	CLU	cDNA FLJ57622, highly similar to Clusterin
LOC107051039	ncRNA	0	0	0.0427273	0	0.0371104	0	LOC107051039
OIP5	mRNA	7.01695	8.7178	9.83351	4.44214	4.37455	4.23576	OIP5	gga:423212	Uncharacterized protein	OIP5	Opa interacting protein 5, isoform CRA_a
LOC107051038	mRNA	0.0633407	0	0.0606202	0	0.105302	0.125952	LOC107051038
LOC107051037	mRNA	4.39234	2.77812	1.34518	4.55749	6.27984	2.27086	LOC107051037
LOC107053699	ncRNA	0.132245	0	0	0.114348	0.219854	0	LOC107053699
LOC107053695	ncRNA	0	0	0	0	0	0	LOC107053695
LOC107051032	mRNA	0	0	0	0	0	0	LOC107051032
LOC107053696	ncRNA	0	0	0	0	0.0833462	0	LOC107053696
LOC107051031	ncRNA	59.3945	13.2365	52.8377	53.2521	130.054	71.5367	LOC107051031
LOC107053697	ncRNA	0.979429	1.29058	1.48416	1.55261	0.949827	1.13609	LOC107053697
LOC107051030	mRNA	6.95697	3.66685	4.88266	8.0206	32.3841	5.53352	LOC107051030
LOC107053691	ncRNA	0	0	0	0	0	0	LOC107053691
LOC107051036	mRNA	0	0	0	0	0	0	LOC107051036
LOC107053692	ncRNA	0	0	0	0	0	0	LOC107053692
LOC107051035	ncRNA	0	1.26837	0.383845	0.693585	2.33369	0	LOC107051035
LOC107053693	ncRNA	0	0	0	0	0	0	LOC107053693
LOC107051034	mRNA	0.151021	0	0	0.130582	1.00427	0	LOC107051034
LOC107053694	ncRNA	0	0	0	0	0	0	LOC107053694
DIO1	mRNA	0.145303	0.68927	0.208593	0.188457	0	0.361165	DIO1	gga:395940	Type I iodothyronine deiodinase	DIO1	Type I iodothyronine deiodinase
LOC426615	mRNA	0.571529	0.903717	0.79561	0.696347	0.064783	0.51658	LOC426615	gga:426615	mesoderm induction early response protein 3-like
LOC107051033	ncRNA	0	0	0	0	0	0	LOC107051033
DIO2	mRNA	0.947926	1.93077	0.984096	1.33365	1.13518	1.6613	DIO2	gga:373903	Type II iodothyronine deiodinase	DIO2	Type II iodothyronine deiodinase
DIO3	mRNA	6.42988	5.80977	6.01847	5.86518	10.4546	4.98783	DIO3	gga:395939	Type III iodothyronine deiodinase	DIO3	Type III iodothyronine deiodinase
LOC107053690	mRNA	0.328946	0.173379	0.367287	0.474047	0.364575	0.490577	LOC107053690
FAM91A1	mRNA	7.54656	8.70849	8.60688	7.8062	1.41975	10.3103	FAM91A1	gga:770621	family with sequence similarity 91, member A1	FAM91A1	family with sequence similarity 91, member A1
MTNR1B	mRNA	0	0	0	0	0.0706741	0	MTNR1B	gga:396338	Uncharacterized protein	MTNR1B	Melatonin receptor type 1B
LOC107051029	ncRNA	0	0	0	0	0	0	LOC107051029
LOC107051028	mRNA	0	0	0	0	0	0.271025	LOC107051028
LOC107051026	ncRNA	0.216507	0	0.207208	0.374413	0.179969	0.215261	LOC107051026
LOC107053688	ncRNA	0	0	0	0	0	0	LOC107053688
LOC107053689	mRNA	0	0	0	0	0	0.0703019	LOC107053689
LOC107051065	ncRNA	0	0	0	0	0	0	LOC107051065
LOC107051064	ncRNA	0	0	0	0.289786	1.11433	0	LOC107051064
LOC107051063	mRNA	0.754715	0.397792	0.7223	0.435051	4.39142	1.25061	LOC107051063
LOC107051062	ncRNA	3.18767	1.00808	0.915227	1.37813	3.44461	2.85238	LOC107051062
CNP	mRNA	24.4476	15.3508	21.736	31.8617	39.0236	32.0216	CNP	gga:395921	CNP2	CNP	2',3'-cyclic nucleotide 3' phosphodiesterase, isoform CRA_a
LOC107051069	mRNA	0	0	0	0	0	0	LOC107051069
LOC107051068	mRNA	11.4071	11.181	12.8325	9.45961	20.6276	13.7955	LOC107051068
LOC107051067	ncRNA	0.552889	1.31136	0.264571	14.1029	0.459581	0.274853	LOC107051067
LOC107051066	mRNA	0	0	0	0	0	0	LOC107051066
LOC107051061	ncRNA	2.72594	1.72413	1.04355	2.59273	2.2659	2.43922	LOC107051061
LOC107051060	mRNA	0	0	0	0	0	0	LOC107051060
TRNAV-UAC	tRNA	0	0	0	0	0	0	TRNAV-UAC		transfer RNA valine (anticodon UAC)
LOC107051059	mRNA	5.36792	1.63229	4.93978	9.81847	16.99	9.4424	LOC107051059
CD300LF	mRNA	0	0	0	0	0	0	CD300LF		CD300 molecule-like family member f
MCL1	mRNA	34.5108	11.5628	22.0666	31.2275	20.0961	30.2317	MCL1	gga:395674	Uncharacterized protein	MCL1	cDNA FLJ50136, highly similar to Induced myeloid leukemia cell differentiation protein Mcl-1
LOC107051054	ncRNA	0	0	0	0	0	0	LOC107051054
LOC107051053	mRNA	6.61626	1.40532	2.45723	4.35468	6.73094	4.51635	LOC107051053
LOC107051052	ncRNA	0.301112	0	0	0.260361	5.0059	0.598756	LOC107051052
LOC107051051	mRNA	0.205591	0	0	0.71107	1.11082	0.511018	LOC107051051
LOC107051058	mRNA	108.773	75.2138	97.9006	213.902	326.659	91.8735	LOC107051058
LOC107051056	ncRNA	0.591903	0	0.566481	1.5354	2.29605	1.17699	LOC107051056
TCEANC	mRNA	0.983531	1.7107	1.22368	3.06153	0.776669	2.39578	TCEANC	gga:418636	Uncharacterized protein	TCEANC	cDNA FLJ77132
LOC107051055	ncRNA	0	0.0817654	0.0247446	0.044712	0.0214916	0.0514123	LOC107051055
LOC107051050	mRNA	161.119	42.8674	123.823	189.817	376.866	127.32	LOC107051050
BCL9	mRNA	6.58655	3.28139	5.17445	9.89603	16.7307	10.6752	BCL9	gga:418456	Uncharacterized protein	xp_005277473
UBOX5	mRNA	6.16808	5.89116	5.62583	9.59283	14.3491	8.97247	UBOX5	gga:422940	Uncharacterized protein	UBOX5	RING finger protein 37
BCL6	mRNA	24.7904	21.6996	22.1634	21.0287	34.2908	20.6864	BCL6	gga:424912	B-cell lymphoma 6 protein homolog	BCL6	B-cell CLL/lymphoma 6
CPD	mRNA	51.7101	24.3896	42.152	41.8597	56.3506	46.9179	CPD	gga:417590	Uncharacterized protein	CPD	cDNA FLJ59794, highly similar to Carboxypeptidase D (EC 3.4.17.22)
BCL2	mRNA	5.00973	4.61185	4.26913	1.83951	0.71306	2.49044	BCL2	gga:396282	Apoptosis regulator Bcl-2	BCL2	B-cell CLL/lymphoma 2, isoform CRA_a
CPE	mRNA	1.88034	2.51074	3.03929	2.0233	0.59047	2.20187	CPE	gga:422424	Uncharacterized protein	CPE	cDNA FLJ45230 fis, clone BRCAN2021325, highly similar to Carboxypeptidase E (EC 3.4.17.10)
LOC107051049	ncRNA	0	0	0	0	0	0	LOC107051049
LOC107051048	mRNA	4.82952	4.42117	4.86536	8.13206	15.424	8.33981	LOC107051048
LOC426640	mRNA	0.682796	0.408519	0.51218	2.05839	4.70926	1.63294	LOC426640		uncharacterized LOC426640
OSCP1	mRNA	2.66895	1.31295	3.1787	2.92315	4.14125	3.42017	OSCP1	gga:428220	organic solute carrier partner 1	OSCP1	Protein OSCP1
LOC107051087	ncRNA	0.0366797	0	0	0	0	0.145874	LOC107051087
CPM	mRNA	2.6602	4.38537	3.846	3.71945	1.78782	2.58861	CPM	gga:417843	Uncharacterized protein	CPM	Carboxypeptidase M
LOC107051086	mRNA	0	0	0	0	0	0	LOC107051086
CPO	mRNA	1.98541	1.92414	1.90013	2.9904	0.692079	2.10133	CPO	gga:424095	Uncharacterized protein	CPO	Carboxypeptidase O
LOC107051084	ncRNA	9.90499	2.92358	6.31972	17.129	38.7518	13.7871	LOC107051084
CPQ	mRNA	2.46394	4.15014	1.94801	2.63995	1.06858	1.75743	CPQ	gga:420238	carboxypeptidase Q	CPQ	Plasma glutamate carboxypeptidase, isoform CRA_a
COL14A1	mRNA	5.4043	3.43238	5.12921	5.70847	3.26031	6.13228	COL14A1	gga:396276	Collagen alpha-1(XIV) chain	COL14A1	cDNA FLJ77224, highly similar to Homo sapiens collagen, type XIV, alpha 1 (undulin) (COL14A1), mRNA
MCM8	mRNA	5.79078	4.55527	5.34712	7.57354	3.28963	7.69587	MCM8	gga:421314	DNA helicase MCM8	MCM8	DNA helicase MCM8
MCM9	mRNA	1.0642	0.608653	0.975155	1.44879	1.27985	2.04861	MCM9		DNA helicase MCM9
LOC107051089	ncRNA	0	0	0	0	0	0	LOC107051089
LOC107051088	ncRNA	0	0.2855	0	0	0.300169	0.718065	LOC107051088
CPZ	mRNA	9.03223	9.50215	8.60945	8.0618	5.05574	7.85769	CPZ	gga:395266	Carboxypeptidase Z	CPZ	cDNA FLJ45947 fis, clone PLACE7007379, highly similar to Homo sapiens carboxypeptidase Z (CPZ), transcript variant 2, mRNA
LOC107051083	ncRNA	0.0907805	0	0	0	0	0	LOC107051083
LOC107051082	mRNA	0.386804	0.262125	0.423075	1.24227	2.34254	0.988911	LOC107051082
LOC107051081	ncRNA	0.424561	0	0.406326	0.734207	3.35265	0.211058	LOC107051081
LOC107051080	ncRNA	0	0	0	0	0	0	LOC107051080
KBTBD13	mRNA	0	0	0	0.0206787	0.0198792	0.0475551	KBTBD13	gga:427511	kelch repeat and BTB (POZ) domain containing 13	KBTBD13	Kelch repeat and BTB domain-containing protein 13
KBTBD12	mRNA	0	0.0706258	0.0142489	0	0	0	KBTBD12	gga:427587	kelch repeat and BTB (POZ) domain containing 12	KBTBD12	kelch repeat and BTB (POZ) domain containing 12
CEP170B	mRNA	17.3927	13.3693	15.3082	16.2732	19.1456	20.4711	CEP170B	gga:423494	centrosomal protein 170B
OIT3	mRNA	3.48255	2.90555	3.01475	2.23952	1.49832	2.24453	OIT3	gga:423706	Uncharacterized protein	OIT3	Oncoprotein-induced transcript 3 protein
LOC107051076	ncRNA	0.401071	1.26837	0.575768	0.693585	0.66677	0.199381	LOC107051076
LOC107051075	mRNA	0.302041	0.318397	0	0.0870549	0.920581	0.100101	LOC107051075
LOC107051074	ncRNA	0	0	0	0	0	0	LOC107051074
LOC107051073	mRNA	8.28354	4.26452	4.14825	14.6581	27.9426	8.04431	LOC107051073
GGPS1	mRNA	8.17327	15.0778	9.85602	14.2756	2.26464	13.0561	GGPS1	gga:427092	Uncharacterized protein	GGPS1	Geranylgeranyl diphosphate synthase 1, isoform CRA_a
DIS3	mRNA	12.161	12.4537	12.1008	12.6548	3.33611	12.931	DIS3	gga:418821	Uncharacterized protein	DIS3	cDNA FLJ10484 fis, clone NT2RP2000161, highly similar to Exosome complex exonuclease RRP44 (EC 3.1.13.-)
SGIP1	mRNA	0.138983	0	0.19952	0.0901303	0	0.103637	SGIP1	gga:776038	Uncharacterized protein
LOC107051079	mRNA	0	0	0	0	0.304381	0	LOC107051079
LOC107051078	ncRNA	0.309199	0	0	0.334192	1.5421	0.691691	LOC107051078
LOC107051077	ncRNA	0	0	0	0	0	0	LOC107051077
LOC107051072	ncRNA	0.47276	0	0	0.40878	0.785951	0	LOC107051072
LOC107051070	mRNA	16.2868	10.4345	19.3498	23.1878	31.9782	23.3124	LOC107051070
SAPCD2	mRNA	5.59919	3.39388	4.5549	6.50903	7.16237	4.42263	SAPCD2
CRH	mRNA	3.94403	3.89776	1.88732	2.13142	2.97107	1.83812	CRH	gga:404297	Uncharacterized protein	CRH	Corticoliberin
MCM3	mRNA	10.6658	5.50049	9.40985	20.7566	24.6619	20.5514	MCM3	gga:422043	DNA helicase	MCM3	DNA helicase
XCL1	mRNA	0	0	0	0	0	0	XCL1	gga:395914	Lymphotactin	XCL1	Lymphotactin
MCM4	mRNA	14.058	9.30989	16.1848	13.7927	4.03172	16.9169	MCM4	gga:426764	Uncharacterized protein	MCM4	MCM4 minichromosome maintenance deficient 4 (S. cerevisiae), isoform CRA_a
MCM5	mRNA	17.0128	10.9886	14.7556	24.4297	43.94	21.6721	MCM5	gga:418058	DNA helicase	MCM5	DNA helicase
MCM6	mRNA	13.3075	14.136	13.3673	17.0336	7.6959	19.6767	MCM6	gga:424295	DNA helicase	MCM6	cDNA FLJ51591, highly similar to DNA replication licensing factor MCM6
CRK	mRNA	9.72027	10.8092	10.9547	5.5181	1.58576	8.62561	CRK	gga:417553	Adapter molecule crk	CRK	V-crk sarcoma virus CT10 oncogene homolog (Avian)
MCM2	mRNA	12.0884	8.71344	11.8193	16.7238	11.0984	15.3537	MCM2	gga:416027	DNA helicase	MCM2	DNA helicase
CRP	mRNA	0	0	0	0	0	0	CRP	gga:429786	C-reactive protein, pentraxin-related	APCS	Serum amyloid P-component
STOX2	mRNA	6.70146	5.77353	7.19137	5.64052	3.78461	7.11665	STOX2	gga:769288	Uncharacterized protein	STOX2	Storkhead-box protein 2
IL21R	mRNA	0.322575	0.191274	0.231541	0.313785	0.201102	0.360808	IL21R	gga:416586	interleukin 21 receptor	IL21R	cDNA, FLJ93262, highly similar to Homo sapiens interleukin 21 receptor (IL21R), mRNA
CSK	mRNA	40.4187	29.1198	40.6809	42.5864	105.643	41.9424	CSK	gga:396396	Non-specific protein-tyrosine kinase	CSK	Non-specific protein-tyrosine kinase
BCO2	mRNA	0	0	0.0340452	0.0307588	0	0.0353682	BCO2	gga:419792	Uncharacterized protein	BCO2	Beta,beta-carotene 9',10'-dioxygenase variant 2
STOX1	mRNA	0.0867985	0.0249542	0.0302075	0.0545831	0.0262364	0.0784533	STOX1		Uncharacterized protein
LOC107051098	mRNA	0.281615	0	0.13476	0.243503	0.702267	0.419991	LOC107051098
SLC35A1	mRNA	7.45261	8.69332	7.4833	10.2999	4.62077	8.80661	SLC35A1	gga:395184	Uncharacterized protein	SLC35A1	cDNA FLJ57952, highly similar to CMP-sialic acid transporter
LOC107051097	mRNA	0	0	0	0	0	0	LOC107051097
SLC35A4	mRNA	10.8366	8.86298	10.4904	16.1193	16.7731	15.4801	SLC35A4	gga:416136	solute carrier family 35, member A4	SLC35A4	Probable UDP-sugar transporter protein SLC35A4
LOC107051096	ncRNA	0	0	0.235322	0.212606	0.408773	0	LOC107051096
SLC35A3	mRNA	3.06771	4.70986	3.52071	2.64154	0.391493	3.72081	SLC35A3	gga:424472	Uncharacterized protein	SLC35A3	UDP-N-acetylglucosamine transporter
LOC107051095	mRNA	0	0	0	0	0	0	LOC107051095
LOC107051099	ncRNA	0.0691599	0.328073	0	0.598003	0.862324	0.618855	LOC107051099
LOC107051090	ncRNA	0	0	0	0	0.249145	0	LOC107051090
LOC107051094	ncRNA	0.218116	0.229927	0.139165	0.440061	0.0604353	0.361433	LOC107051094
LOC107051093	ncRNA	1.41146	0	1.35084	2.8477	4.30195	2.33889	LOC107051093
KBTBD11	mRNA	1.81509	1.33397	1.77383	1.73523	1.78502	3.60927	KBTBD11	gga:428648	kelch repeat and BTB (POZ) domain containing 11	KBTBD11	kelch repeat and BTB (POZ) domain containing 11
CPPED1	mRNA	2.48263	4.44635	2.25478	2.36569	0.126346	2.51871	CPPED1	gga:416418	Uncharacterized protein	CPPED1	Serine/threonine-protein phosphatase CPPED1
LOC107051092	ncRNA	0.230805	0	0	0.598708	0	0.458952	LOC107051092
KBTBD10	mRNA	0.233374	0.45102	0.173717	0.291475	0.0646629	0.206249	KBTBD10	gga:424164	kelch repeat and BTB (POZ) domain containing 10	KLHL41	Kelch-like protein 41
LOC107051091	ncRNA	0	0	0	0	0	0	LOC107051091
MAB21L3	mRNA	0.034963	0.0552844	0.167307	0.120925	0.2325	0.20857	MAB21L3	gga:770247	mab-21-like 3 (C. elegans)	MAB21L3	mab-21-like 3 (C. elegans)
ASXL1	mRNA	5.41309	3.05347	4.38022	7.09966	8.01325	7.09022	ASXL1	gga:428158	Uncharacterized protein
MAB21L1	mRNA	0.0744759	0	0.0712772	0	0.247628	0.074047	MAB21L1	gga:395208	Protein mab-21-like 1	xp_005266456
ASXL3	mRNA	1.74553	1.34853	1.64768	1.19228	0.536652	1.78303	ASXL3	gga:421102	Uncharacterized protein
CTH	mRNA	18.3093	24.1929	21.3763	7.84241	2.07857	9.48116	CTH	gga:424716	Uncharacterized protein	CTH	Cystathionine gamma-lyase
ASXL2	mRNA	8.42316	4.92339	6.65762	10.1535	15.4435	12.3232	ASXL2	gga:421993	Uncharacterized protein	ASXL2	Putative Polycomb group protein ASXL2
MAB21L2	mRNA	0	0	0	0.24022	0.461865	0.276218	MAB21L2	gga:374011	Uncharacterized protein	MAB21L2	Protein mab-21-like 2
BCOR	mRNA	11.3365	6.9588	10.8645	7.87951	10.8065	8.76654	BCOR	gga:418574	Uncharacterized protein
SLC35B3	mRNA	2.23963	3.06919	2.36799	3.52265	0.691476	4.34744	SLC35B3	gga:420863	Uncharacterized protein	SLC35B3	Solute carrier family 35, member B3, isoform CRA_b
SLC35B2	mRNA	20.975	15.7539	19.1331	18.7881	17.5441	16.6833	SLC35B2	gga:428575	Uncharacterized protein	SLC35B2	cDNA FLJ41755 fis, clone HSYRA2009102, highly similar to Adenosine 3'-phospho 5'-phosphosulfate transporter 1
IL1RN	mRNA	1.92966	0.87178	0.395739	2.02605	5.38487	1.37039	IL1RN		Secretory interleukin-1 receptor antagonist	IL1RN	Interleukin 1 receptor antagonist, isoform CRA_a
SLC35B4	mRNA	10.4045	10.2048	10.4508	15.0648	9.05656	19.1034	SLC35B4	gga:416698	Uncharacterized protein	SLC35B4	Solute carrier family 35, member B4, isoform CRA_a
IL23R	mRNA	0.823922	0.553693	0.650541	0.552123	0.547899	0.34815	IL23R	gga:424704	interleukin 23 receptor	IL23R	Interleukin 23 receptor
SLC35B1	mRNA	34.5953	34.043	36.0964	35.8137	35.4404	37.1309	SLC35B1	gga:395185	Solute carrier family 35 member B1	SLC35B1	cDNA FLJ59156, highly similar to Solute carrier family 35 member B1
ARFIP2	mRNA	56.6017	34.2691	55.6675	76.4068	161.949	62.977	ARFIP2	gga:419075	Uncharacterized protein	ARFIP2	cDNA FLJ51105, highly similar to Arfaptin-2
ARFIP1	mRNA	36.9268	53.4358	45.5152	28.5508	5.76444	32.8643	ARFIP1	gga:770884	Uncharacterized protein	xp_005262986
SLC35A5	mRNA	3.12037	3.87065	3.55273	6.2335	0.961482	6.23155	SLC35A5	gga:418368	Uncharacterized protein
IL1R1	mRNA	32.5956	38.3753	35.5015	22.7121	3.64675	31.9809	IL1R1	gga:396481	Uncharacterized protein	IL1R1	Interleukin-1 receptor type 1
IL1R2	mRNA	4.95712	5.98884	6.13016	4.67153	2.36121	6.14687	IL1R2	gga:418715	Uncharacterized protein	IL1R2	Interleukin-1 receptor type 2
TANGO2	mRNA	3.42758	4.01149	3.02207	3.94383	0.83006	3.00534	C15H22ORF25	gga:416784	Uncharacterized protein	xp_005261278
SLC35C2	mRNA	13.4695	9.01086	11.9986	15.499	5.77043	15.3493	SLC35C2	gga:419306	Uncharacterized protein	SLC35C2	cDNA FLJ52752, highly similar to Solute carrier family 35 member C2
SLC35C1	mRNA	13.3929	10.0645	13.833	16.3578	9.22214	16.8755	SLC35C1	gga:423203	Uncharacterized protein	SLC35C1	Solute carrier family 35, member C1, isoform CRA_b
C14ORF80	mRNA	2.30326	1.91503	2.43201	2.244	1.66287	2.60178	C14ORF80	gga:424373	chromosome 8 open reading frame, human C14orf80	C14orf80	chromosome 14 open reading frame 80
IL23A	mRNA	0	0	0	0.0467758	0.0449673	0.0537854	IL23A		interleukin 23, alpha subunit p19
SLC35D1	mRNA	12.8343	8.84606	13.5035	13.7294	9.91606	11.1653	SLC35D1	gga:424703	Uncharacterized protein	SLC35D1	UDP-glucuronic acid/UDP-N-acetylgalactosamine transporter
SLC35D3	mRNA	0.0753166	0.0396975	0.096109	0.0651237	0.0834745	0	SLC35D3	gga:428614	Uncharacterized protein	SLC35D3	cDNA, FLJ78994, highly similar to Homo sapiens solute carrier family 35, member D3 (SLC35D3), mRNA
SH2D2A	mRNA	0	0	0	0	0	0.0354713	SH2D2A	gga:425978	SH2 domain containing 2A	SH2D2A	SH2 domain-containing protein 2A
SLC35D2	mRNA	0.0790905	0	0.0756936	0.159569	0	0.183482	SLC35D2		solute carrier family 35, member D2
LOC776801	mRNA	0.447622	0.265422	0.267748	0.435424	1.34879	1.00135	LOC776801	gga:776801	zinc finger protein 624-like
XCR1	mRNA	0	0	0	0	0	0	XCR1	gga:428452	Uncharacterized protein	XCR1	cDNA, FLJ95031, highly similar to Homo sapiens chemokine (C motif) receptor 1 (XCR1), mRNA
SLC35E1	mRNA	25.6238	25.7539	27.9701	22.2949	11.5745	25.1341	SLC35E1	gga:420143	Uncharacterized protein	SLC35E1	Solute carrier family 35, member E1, isoform CRA_c
SLC35E4	mRNA	15.8179	11.3507	13.345	8.81603	21.7556	9.06344	SLC35E4		Uncharacterized protein
SLC35E3	mRNA	93.8772	83.2767	101.314	114.169	69.1854	123.912	SLC35E3	gga:417842	Uncharacterized protein	SLC35E3	Solute carrier family 35, member E3, isoform CRA_a
SH2D1A	mRNA	0.0848754	0	0.16246	0	0	0	SH2D1A
SH2D1B	mRNA	0	0	0	0.026626	0	0	SH2D1B	gga:418411	Uncharacterized protein	SH2D1B	SH2 domain-containing protein 1B
LOC776816	mRNA	3011.08	2822.96	3257.14	2139.73	2546.98	1921.13	LOC776816	gga:776816	actin, cytoplasmic 2-like	ACTB	Beta-actin
SLC35F6	mRNA	34.8884	28.9567	40.3174	29.9165	42.5381	29.434	SLC35F6
SLC35F3	mRNA	1.91639	1.53996	1.98441	3.06959	1.51463	3.8107	SLC35F3	gga:421518	Uncharacterized protein	SLC35F3	Putative thiamine transporter SLC35F3
CAB39L	mRNA	3.8377	3.6729	3.544	5.0066	2.79828	4.65235	CAB39L	gga:418865	Uncharacterized protein	xp_005266618
SLC35F2	mRNA	0.966532	1.46463	1.15627	1.35806	0.636038	1.12113	SLC35F2	gga:418970	Uncharacterized protein	SLC35F2	cDNA FLJ58947, highly similar to Homo sapiens solute carrier family 35, member F2 (SLC35F2), mRNA
SLC35F5	mRNA	10.7011	16.2647	11.4709	6.79229	0.887051	9.67673	SLC35F5	gga:424281	Uncharacterized protein	SLC35F5	Solute carrier family 35, member F5, isoform CRA_c
SLC35F4	mRNA	0	0	0	0.0446059	0	0.205161	SLC35F4	gga:776258	solute carrier family 35, member F4	xp_005267642
SLC35F1	mRNA	9.89158	7.46314	8.74592	7.4241	2.02426	8.11231	SLC35F1	gga:770279	Uncharacterized protein	SLC35F1	cDNA FLJ46884 fis, clone UTERU3016273, highly similar to Homo sapiens solute carrier family 35, member F1 (SLC35F1), mRNA
SIPA1L2	mRNA	7.94123	6.44224	8.20597	6.68739	2.42995	8.82237	SIPA1L2	gga:421523	Uncharacterized protein	SIPA1L2	SIPA1L2 protein
SIPA1L1	mRNA	49.3084	39.2092	47.3211	43.1815	29.322	55.1449	SIPA1L1	gga:423255	Uncharacterized protein	xp_005267577
SGK196	mRNA	3.57791	3.27073	3.79876	5.09976	4.06613	4.78013	SGK196	gga:422491	Protein O-mannose kinase	POMK	Protein O-mannose kinase
SLC35G2	mRNA	5.25537	4.53269	3.96276	5.4392	1.48925	6.45221	SLC35G2	gga:424738	Solute carrier family 35 member G2	SLC35G2	Solute carrier family 35 member G2
SLC35G1	mRNA	8.51615	9.11452	9.43167	4.64648	0.710984	5.08396	SLC35G1	gga:423800	Uncharacterized protein	SLC35G1	Uncharacterized protein
GLTSCR2	mRNA	37.091	17.6557	24.8732	44.7778	142.155	30.4335	GLTSCR2
LOC426542	mRNA	0	0	0	0	0	0	LOC426542	gga:426542	leukocyte immunoglobulin-like receptor subfamily A member 2-like
AMER1	mRNA	5.89215	3.44807	4.9917	8.20392	10.3948	9.88464	AMER1	gga:422314	APC membrane recruitment protein 1	AMER1	APC membrane recruitment protein 1
AMER3	mRNA	0.232473	0.0612654	0.129785	0.159134	0.104672	0.105936	AMER3		APC membrane recruitment protein 3	AMER3	APC membrane recruitment protein 3
RGPD1	mRNA	0	0.0231787	0	0.0126749	0.0487393	0.0145743	RGPD1		RANBP2-like and GRIP domain containing 1
BEGAIN	mRNA	0	0	0	0	0	0	BEGAIN	gga:428909	Uncharacterized protein
SVIL	mRNA	27.0296	21.287	28.0662	18.1712	11.9655	23.8146	SVIL	gga:420475	Uncharacterized protein	SVIL	cDNA FLJ60365, highly similar to Supervillin
SVIP	mRNA	2.55194	6.14052	1.59283	2.39845	0.368916	3.19913	SVIP	gga:771022	Uncharacterized protein	SVIP	Small VCP/p97-interacting protein
SPCS3	mRNA	93.8011	132.518	118.069	98.2102	19.2115	106.2	SPCS3	gga:396234	Uncharacterized protein	SPCS3	Signal peptidase complex subunit 3 homolog (S. cerevisiae), isoform CRA_a
SPCS2	mRNA	31.9361	69.9761	36.3863	30.1782	75.4677	26.1578	SPCS2	gga:419056	Uncharacterized protein	SPCS2	cDNA FLJ56339, highly similar to Signal peptidase complex subunit 2 (EC 3.4.-.-)
SPCS1	mRNA	56.0379	102.656	64.4881	75.6356	49.0802	62.1021	SPCS1	gga:415899	Uncharacterized protein	SPCS1	Signal peptidase complex subunit 1 homolog (S. cerevisiae)
QPCT	mRNA	3.24619	5.08871	4.90119	4.81523	1.46548	3.39443	QPCT	gga:421479	Uncharacterized protein	QPCT	Glutaminyl-peptide cyclotransferase
NUPL2	mRNA	12.487	9.20681	9.60081	8.24944	4.14019	9.48566	NUPL2	gga:420614	Nucleoporin-like protein 2	NUPL2	cDNA, FLJ93452, highly similar to Homo sapiens nucleoporin like 2 (NUPL2), mRNA
TRNAK-UUU	tRNA	0	0	1.28299	1.15914	1.11433	1.33285	TRNAK-UUU		transfer RNA lysine (anticodon UUU)
CYP2J6L1	ncRNA	0	0	0	0	0	0	CYP2J6L1
CYP2J6L2	mRNA	0	0.0765287	0.0694794	0.0209242	0	0	CYP2J6L2
CYP2J6L3	mRNA	0	0	0	0.0209812	0	0	CYP2J6L3
RP11-234B24.6	mRNA	72.0836	103.821	93.5832	83.0592	11.5278	83.2757	RP11-234B24.6
CLEC18A	mRNA	0	0	0.0369606	0.0333928	0.0642035	0	CLEC18A	gga:431137	C-type lectin domain family 18, member A	CLEC18A	C-type lectin domain family 18 member A
LOC776874	mRNA	0	0	0	0.116794	0.112279	0	LOC776874	gga:776874	uncharacterized LOC776874
FPGT	mRNA	6.41613	4.2997	8.30438	11.6768	2.94603	11.6344	FPGT		Uncharacterized protein	FPGT	cDNA FLJ57976, highly similar to Fucose-1-phosphate guanylyltransferase (EC 2.7.7.30)
FPGS	mRNA	2.30826	1.44618	1.70894	3.72814	8.79709	3.11769	FPGS		Folylpolyglutamate synthase
GATSL2	mRNA	9.0129	9.11158	9.99272	4.89733	3.72545	5.53329	GATSL2	gga:417483	GATS protein-like 2	GATSL2	GATS protein-like 2
SPECC1L	mRNA	32.4643	32.9736	33.2338	17.6883	13.2232	26.7426	SPECC1L	gga:416950	Cytospin-A	SPECC1L	Cytospin-A
CLEC16A	mRNA	9.95909	14.9536	11.3468	3.90764	1.66958	6.90626	CLEC16A	gga:416632	C-type lectin domain family 16, member A	CLEC16A	Protein CLEC16A
CAMSAP1	mRNA	5.69179	5.29631	6.31039	5.98479	3.21256	7.60357	CAMSAP1	gga:417127	Uncharacterized protein	CAMSAP1	CAMSAP1 protein
CAMSAP2	mRNA	18.8911	16.8273	18.2182	12.9892	4.39491	16.8254	CAMSAP2	gga:424345	Uncharacterized protein	CAMSAP2	cDNA FLJ44873 fis, clone BRAMY2023939, highly similar to Homo sapiens calmodulin regulated spectrin-associated protein 1-like 1 (CAMSAP1L1), mRNA
PNPT1	mRNA	9.59563	10.0967	10.399	8.1445	1.52487	9.04933	PNPT1	gga:421206	Uncharacterized protein	PNPT1	Polyribonucleotide nucleotidyltransferase 1, mitochondrial
DAK	mRNA	5.45712	3.04551	3.99386	6.70119	20.5461	4.87857	DAK	gga:426629	Uncharacterized protein	VWCE	von Willebrand factor C and EGF domains, isoform CRA_a
DAP	mRNA	63.5566	94.0056	74.5412	68.9159	24.9714	66.095	DAP	gga:420923	Uncharacterized protein	DAP	Death-associated protein 1
SKIV2L	mRNA	3.99957	1.74322	2.91992	6.65057	11.7426	4.0785	KLHL12	gga:421171	kelch-like 12 (Drosophila)
AP000721.4	mRNA	3.81278	5.48079	3.98075	7.09307	8.83568	2.98671	AP000721.4
DBI	mRNA	405.531	700.438	416.85	507.384	996.179	395.825	DBI	gga:395263	Acyl-CoA-binding protein	DBI	Diazepam binding inhibitor (GABA receptor modulator, acyl-Coenzyme A binding protein), isoform CRA_a
DBH	mRNA	0.0443213	0.280328	0.339341	0.344908	0.368414	0.176264	DBH	gga:395549	Uncharacterized protein	DBH	Dopamine beta-hydroxylase
DBT	mRNA	6.92912	13.3384	8.93814	9.33439	0.918219	8.23712	DBT	gga:395374	Casein kinase I isoform epsilon	DBT	cDNA FLJ57294, highly similar to Lipoamide acyltransferase component of branched-chain alpha-keto acid dehydrogenase complex, mitochondrial (EC 2.3.1.168)
SVOP	mRNA	0.165742	0.145598	0	0.191082	0.0459235	0.0915486	SVOP	gga:416895	Uncharacterized protein
DCK	mRNA	11.5322	23.0684	12.4109	14.1363	2.84884	16.8533	DCK	gga:422648	Uncharacterized protein	DCK	cDNA FLJ51425, highly similar to Deoxycytidine kinase (EC 2.7.1.74)
DCN	mRNA	140.362	238.415	172.855	97.7381	25.4406	104.33	DCN	gga:417892	Decorin	DCN	Decorin, isoform CRA_f
ZAP70	mRNA	0	0	0.0353161	0	0	0	ZAP70	gga:420086	Tyrosine-protein kinase	ZAP70	cDNA FLJ60205, highly similar to Tyrosine-protein kinase ZAP-70 (EC 2.7.10.2)
INCENPL	mRNA	0.272499	0.161581	0.325995	0.265074	0.79279	0.372529	INCENPL
DCT	mRNA	0	0	0	0	0	0	DCT	gga:395775	L-dopachrome tautomerase	DCT	L-dopachrome tautomerase
DCX	mRNA	0.0712107	0.0656835	0.096549	0.0667046	0.00986549	0.123901	DCX	gga:374242	Uncharacterized protein	DCX	cDNA FLJ77057, highly similar to Homo sapiens doublecortex; lissencephaly, X-linked (doublecortin) (DCX), transcript variant 2, mRNA
C14ORF39	mRNA	0.0600376	0.237333	0.057459	0.0519125	0	0.0895379	C14ORF39	gga:423524	chromosome 5 open reading frame, human C14orf39	C14orf39	Protein SIX6OS1
DNASE1	mRNA	0	0	0.0757446	0	0	0.0786881	DNASE1	gga:395725	Deoxyribonuclease-1	xp_005255210
F-KER	mRNA	0	0	0	0	0	0	F-KER	gga:769269	Feather keratin 1
DDC	mRNA	0.036901	0	0.017658	0.063814	0.0613468	0.0733769	DDC	gga:420947	Uncharacterized protein	DDC	cDNA FLJ51516, highly similar to Aromatic-L-amino-acid decarboxylase (EC 4.1.1.28)
LOC107053720	ncRNA	0.266756	0.0602574	0.401184	0.197704	0.126707	0.340997	LOC107053720
DDO	mRNA	0.923543	1.02764	0.621988	1.47881	1.53536	1.02025	DDO	gga:770953	Uncharacterized protein
LOC107053718	ncRNA	0	0	0.0944135	0.1706	0	0	LOC107053718
LOC107053719	ncRNA	0.0579649	0.104749	0.0951006	0.0716004	0.0825986	0.0823302	LOC107053719
DDT	mRNA	45.2388	52.1902	54.6867	44.8339	14.4279	43.7183	DDT	gga:416937	D-dopachrome decarboxylase	DDT	D-dopachrome decarboxylase
LOC107053714	mRNA	0.0872982	0	0.0835488	0.100645	0.096754	0.0578637	LOC107053714
LOC107053715	mRNA	0.260824	0	0	0	0	0.207458	LOC107053715
LOC107053716	ncRNA	0.400797	0.105625	0.0639305	0.173278	0.277631	0.26566	LOC107053716
LOC107053717	ncRNA	0.0212051	0.03353	0	0.0183353	0	0.0421659	LOC107053717
LOC107053710	mRNA	0	0	0	0	0	0	LOC107053710
LOC107053711	ncRNA	0	0	0	0	0	0	LOC107053711
LOC107053712	ncRNA	0	0	0	0	0	0	LOC107053712
LOC107053713	ncRNA	0	0	0	0	0	0.152744	LOC107053713
DEK	mRNA	17.3173	22.5561	16.335	15.4315	8.72488	18.642	DEK	gga:420828	Uncharacterized protein	DEK	cDNA FLJ53031, highly similar to Protein DEK
DES	mRNA	19.0762	12.8357	17.0915	23.3575	63.4273	21.6566	DES	gga:395906	Desmin	DES	Mutant desmin
LOC107053707	ncRNA	0	0	0	0.0788606	0	0	LOC107053707
LOC107053708	ncRNA	0	0	0	0	0	0	LOC107053708
LOC107053703	ncRNA	0	0	0	0.00734398	0	0	LOC107053703
LOC107053704	ncRNA	0.671927	0.695664	0.803835	0.331996	0.212773	0.485137	LOC107053704
LOC107053705	ncRNA	0	0	0	0	0	0	LOC107053705
LOC107053706	ncRNA	0	0	0	0.0413373	0	0	LOC107053706
LOC107053700	mRNA	0.0875952	0	0.0335332	0.212074	0.131062	0.139345	LOC107053700
LOC107053701	mRNA	0	0	0	0	0	0	LOC107053701
LOC107053702	ncRNA	0	0	0	0	0	0	LOC107053702
MDC1	mRNA	5.58574	2.45519	4.55457	8.22984	26.6013	7.73891	MDC1		mediator of DNA-damage checkpoint 1
LOC107055920	ncRNA	0	0	0	0	0	0	LOC107055920
IL4I1	mRNA	0.525571	0.664838	0.553298	0.999776	1.00481	0.522545	IL4I1	gga:417039	L-amino-acid oxidase	IL4I1	Interleukin 4 induced 1
LOC107055919	mRNA	1.60868	0.847896	2.05278	0.231828	0.668596	1.06628	LOC107055919
LOC107055918	mRNA	0.058355	0.0922725	0	0	0	0.058019	LOC107055918
LOC107055915	ncRNA	0	0.111726	0.40574	0	0	0.491758	LOC107055915
LOC107055914	mRNA	0.329499	1.82355	2.9958	0.712267	0	0.655204	LOC107055914
LOC107055917	ncRNA	0.489307	0.193426	1.40487	1.16349	0.101682	0.486489	LOC107055917
LOC107055916	mRNA	0.1981	0	0.189592	0.685161	0	1.18175	LOC107055916
LOC107055911	mRNA	0.505743	0.399848	0	0.21865	0	0	LOC107055911
LOC107055910	ncRNA	0	0	0	0	0	0	LOC107055910
LOC107055913	ncRNA	0	0	0	0	0	0	LOC107055913
LOC107055912	ncRNA	0	0	0	0	0	0	LOC107055912
AR	mRNA	1.69816	0.53079	1.32286	3.72207	3.62741	3.80867	AR	gga:422165	Uncharacterized protein	AR	Androgen receptor splice variant 3
LOC107055908	ncRNA	0	0	0	0	0	0	LOC107055908
LOC107055907	mRNA	0	0	0	0	0	0	LOC107055907
LOC107055909	ncRNA	0	0	0	0	0	0	LOC107055909
LOC107055904	ncRNA	0	0	0	0	0	0	LOC107055904
LOC107055903	ncRNA	0	0	0	0	0	0	LOC107055903
LOC107055906	mRNA	11.9204	9.36798	3.07412	20.6143	7.23866	22.497	LOC107055906
LOC107055905	ncRNA	0	0	0	0	0	0	LOC107055905
LOC107055900	ncRNA	0	0	0	0	0	0	LOC107055900
CGGBP1	mRNA	8.69417	9.99003	9.15103	8.28399	4.10727	9.97542	CGGBP1	gga:770224	CGG triplet repeat binding protein 1	xp_005264829
LOC107055902	ncRNA	0	0	0	0	0	0	LOC107055902
LOC107055901	ncRNA	0	0	0	0	0	0	LOC107055901
GRID2IP	mRNA	0	0	0.0229583	0.0311131	0.00997008	0	GRID2IP	gga:427671	Uncharacterized protein
LOC107055940	mRNA	4.77839	3.77786	5.35059	6.32151	0.238318	8.93163	LOC107055940
LOC107055942	ncRNA	0	0	0	0	0	0	LOC107055942
LOC107055941	mRNA	0	0	0	0	0	0.220131	LOC107055941
DHH	mRNA	0.184019	0	0	0	0.0611853	0	DHH
ACTL7A	mRNA	0	0	0	0	0	0.0693828	ACTL7A
C2	mRNA	0.347986	0.36683	0.222027	0.869242	1.83197	0.576637	C2	gga:419574	Uncharacterized protein	C2	cDNA FLJ38939 fis, clone NT2NE2015747, highly similar to COMPLEMENT C2 (EC 3.4.21.43)
DYNC2LI1	mRNA	4.7887	7.18371	4.52427	5.09615	0.714456	5.7988	DYNC2LI1	gga:421400	Uncharacterized protein	DYNC2LI1	Cytoplasmic dynein 2 light intermediate chain 1
C3	mRNA	6.24037	5.02089	5.80352	8.12235	18.0545	8.02411	C3	gga:396370	Complement component 3d	C3	cDNA FLJ57339, highly similar to Complement C3
C4	mRNA	0.402013	0.665943	0.311461	0.67866	1.30484	0.456797	C4	gga:426611	MHC-linked complement C4	C4B	cDNA FLJ54406, highly similar to Complement C4-B
C5	mRNA	0.324146	0.439328	0.384087	0.240239	0.0384917	0.41436	C5	gga:417122	Uncharacterized protein	C5	Complement C5
C6	mRNA	0	0	0	0	0	0	C6	gga:431585	Uncharacterized protein	C6	cDNA FLJ78071, highly similar to Human MHC class III complement component C6 mRNA
C7	mRNA	0.257665	0.203714	0.419218	0.757502	0.771051	0.896636	C7	gga:427187	Uncharacterized protein	C7	cDNA FLJ78207, highly similar to Human complement protein component C7 mRNA
LOC107055937	mRNA	0	0	0	0.309954	0.148985	0	LOC107055937
LOC107055936	mRNA	0	0	0	0	0	0	LOC107055936
LOC107055939	ncRNA	0.260616	1.03023	0.872979	0	0	0.259115	LOC107055939
LOC107055938	mRNA	2.72419	14.9108	5.61548	1.99313	0	3.1252	LOC107055938
LOC107055933	ncRNA	0	0	0	0	0	0	LOC107055933
LOC107055932	ncRNA	0	0	0	0	0	0	LOC107055932
LOC107055935	mRNA	29.0111	20.6752	16.8155	34.5359	43.8147	18.1799	LOC107055935
LOC107055934	mRNA	0	0	0	0	0	0	LOC107055934
LOC426914	mRNA	0	0	0	0	0	0	LOC426914	gga:426914	Uncharacterized protein
LOC107055931	mRNA	1.69865	4.02894	1.89665	4.16151	0.941322	4.03453	LOC107055931
LOC107055930	mRNA	0	0	0	0	0	0	LOC107055930
LOC426913	mRNA	0	0	0	0	0	0	LOC426913	gga:426913	Uncharacterized protein
LOC426912	mRNA	0	0	0	0	0	0	LOC426912	gga:426912	scale keratin-like
CP	mRNA	33.0939	63.5209	40.8254	34.9604	15.7025	46.5777	CP	gga:771940	Uncharacterized protein	HEPHL1	Hephaestin-like protein 1
CS	mRNA	177.385	109.869	161.917	253.363	371.973	170.693	CS		Citrate synthase, mitochondrial
LOC107055929	mRNA	0	0	0	0	0	0	LOC107055929
LOC107055926	mRNA	0.0776677	0	0.0743319	0.0671566	0.322801	0.231661	LOC107055926
LOC107055925	mRNA	1.7162	4.04039	3.50397	2.96787	0.538924	3.75389	LOC107055925
LOC107055928	ncRNA	0	0	0.600373	0	0	0	LOC107055928
LOC107055927	mRNA	0.100784	0	0.0482277	0.0435723	0.251326	0	LOC107055927
LOC107055922	mRNA	0	0	0	0	0	0	LOC107055922
LOC107055921	ncRNA	0	0	0	0	0	0	LOC107055921
LOC107055924	ncRNA	0	0	0	0	0	0	LOC107055924
LOC107055923	miscRNA	64.2157	108.171	125.68	24.1764	218.782	42.6257	LOC107055923
LOC107055962	mRNA	23.5412	24.7647	22.5301	26.159	14.8784	22.5352	LOC107055962
LOC107055961	mRNA	0	0	0	0	0	0	LOC107055961
LOC107053300	ncRNA	0	0	0	0	0	0.0612321	LOC107053300
LOC107055964	mRNA	8.94841	4.51579	2.18657	18.2734	15.6678	7.19322	LOC107055964
LOC107053301	ncRNA	0	0	0	0	0	0	LOC107053301
LRSAM1	mRNA	29.5901	25.0405	26.4107	32.6856	53.7999	31.0816	LRSAM1	gga:417265	Uncharacterized protein	LRSAM1	Leucine rich repeat and sterile alpha motif containing 1, isoform CRA_a
LOC107055963	mRNA	0.54067	0	0.776173	0.23375	0.449425	0	LOC107055963
LOC107053302	ncRNA	0	0	0	0	0	0	LOC107053302
RPLP1	mRNA	525.26	1436.06	749.877	456.75	674.464	366.559	RPLP1	gga:396262	60S acidic ribosomal protein P1	RPLP1	Ribosomal protein, large, P1, isoform CRA_a
LOC107055960	ncRNA	0	0	0	0	0	0	LOC107055960
RPLP0	mRNA	1331.08	1757.84	1357.3	1213.35	2337.99	1100.28	RPLP0	gga:395835	60S acidic ribosomal protein P0	RPLP0	Ribosomal protein, large, P0, isoform CRA_b
QPRT	mRNA	0.873762	0.197374	0.358386	1.29516	2.49018	0.744626	QPRT
ECSIT	mRNA	1.96049	1.80833	1.87629	2.73111	6.11113	2.32822	ECSIT		ECSIT signalling integrator
LOC107055959	ncRNA	0	0	0	0	0	0	LOC107055959
LOC107055958	mRNA	0	0	0	0	0	0	LOC107055958
RPLP2	mRNA	804.638	1062.56	717.29	769.762	597.03	526.588	RPLP2	gga:426492	Uncharacterized protein	RPLP2	Ribosomal protein, large, P2, isoform CRA_a
LOC107055955	ncRNA	0	0	0	0	0	0	LOC107055955
LOC107055954	mRNA	0	0	0	0	0	0	LOC107055954
LOC107055957	mRNA	0	0	0	0	0	0.526883	LOC107055957
LOC107055956	ncRNA	0	0	0	0	0	0	LOC107055956
LOC107055951	mRNA	0	0	0	0	0	0	LOC107055951
LOC107055950	ncRNA	0	0	0	0	0	0	LOC107055950
LOC107055953	mRNA	0.673049	0	0.644142	0.93114	0.559463	2.14135	LOC107055953
LOC107055952	mRNA	0	0	0	0	0	0	LOC107055952
ACTL6A	mRNA	28.1924	30.1377	28.4326	32.5235	6.09119	34.1673	ACTL6A	gga:424975	Uncharacterized protein	ACTL6A	Actin-like protein 6A
SIRT4	mRNA	3.39253	2.80597	3.34672	4.06163	5.63998	4.04759	SIRT4	gga:416981	NAD-dependent protein deacetylase	SIRT4	NAD-dependent protein deacetylase sirtuin-4
SIRT5	mRNA	16.3236	23.5227	20.7787	24.1963	26.0013	19.1078	SIRT5	gga:420834	NAD-dependent protein deacylase sirtuin-5, mitochondrial	SIRT5	NAD-dependent protein deacylase sirtuin-5, mitochondrial
SIRT6	mRNA	24.1313	29.9539	20.3866	27.1863	51.4211	22.1948	SIRT6	gga:428332	Uncharacterized protein	SIRT6	cDNA FLJ52470, highly similar to Mono-ADP-ribosyltransferase sirtuin-6 (EC 2.4.2.31)
SIRT7	mRNA	5.59919	6.49263	9.05025	7.31593	7.03308	7.79372	SIRT7		Uncharacterized protein	SIRT7	NAD-dependent protein deacetylase sirtuin-7
F2	mRNA	0.196509	0.20715	0.219414	0.141595	0.0544484	0.130251	F2	gga:395306	Prothrombin	F2	cDNA FLJ54622, highly similar to Prothrombin (EC 3.4.21.5)
SIRT1	mRNA	8.25887	6.95613	8.06303	10.5144	7.62402	13.2866	SIRT1	gga:423646	Uncharacterized protein	SIRT1	Sirtuin (Silent mating type information regulation 2 homolog) 1 (S. cerevisiae), isoform CRA_a
F3	mRNA	324.493	405.724	428.832	282.546	45.2704	304.365	F3	gga:429084	Uncharacterized protein	F3	cDNA, FLJ93022, highly similar to Homo sapiens coagulation factor III (thromboplastin, tissue factor) (F3), mRNA
SIRT2	mRNA	12.601	11.0034	14.2797	14.2023	26.0036	11.4688	SIRT2	gga:548628	Uncharacterized protein	SIRT2	Sirtuin (Silent mating type information regulation 2 homolog) 2 (S. cerevisiae), isoform CRA_a
F5	mRNA	1.0749	1.09978	1.09789	1.06221	0.390436	1.71533	F5	gga:374052	Uncharacterized protein	F5	cDNA FLJ50218, highly similar to Coagulation factor V
SIRT3	mRNA	11.0506	10.8666	12.8912	19.0627	23.3984	17.8197	SIRT3	gga:422988	Uncharacterized protein	SIRT3	NAD-dependent protein deacetylase sirtuin-3, mitochondrial
F7	mRNA	0.033956	0.161077	0.0324976	0.264246	0.112902	0.472647	F7	gga:395086	Uncharacterized protein	F7	cDNA FLJ55738, highly similar to Coagulation factor VII (EC 3.4.21.21)
F8	mRNA	78.3267	35.0271	67.1992	108.147	183.389	110.941	F8	gga:422199	Uncharacterized protein	F8	Truncated coagulation factor VIII
F9	mRNA	0	0	0	0	0	0	F9	gga:374258	Coagulation factor IX	F9	Serine protease
BDH2	mRNA	15.9229	27.4914	16.3922	14.8099	3.07641	14.2053	BDH2	gga:422715	Uncharacterized protein	xp_005263196
BDH1	mRNA	52.249	52.4094	54.4106	34.1654	29.9746	38.675	BDH1	gga:424891	D-beta-hydroxybutyrate dehydrogenase, mitochondrial	BDH1	3-hydroxybutyrate dehydrogenase
CDC42EP4	mRNA	16.6912	14.4095	16.2141	19.2792	39.2282	14.0109	CDC42EP4	gga:771509	Uncharacterized protein	xp_005257240
CDC42EP3	mRNA	78.1669	88.1734	88.0329	56.9286	16.6245	50.8499	CDC42EP3	gga:428577	Uncharacterized protein	CDC42EP3	Cdc42 effector protein 3
LOC107055948	ncRNA	0	0	0	0	0	0	LOC107055948
CDC42EP2	mRNA	3.51748	1.58912	2.28435	10.5364	18.7962	6.36995	CDC42EP2		CDC42 effector protein (Rho GTPase binding) 2	CDC42EP2	Cdc42 effector protein 2
CDC42EP1	mRNA	48.9158	30.1419	36.7426	67.3145	128.488	54.205	CDC42EP1	gga:418040	Uncharacterized protein	xp_005257240
LOC107055947	mRNA	0.390404	0.823091	0.498182	0.112523	0	0.258771	LOC107055947
LOC107055949	mRNA	0	0	0	0	0	0	LOC107055949
LOC107055944	ncRNA	0	0	0	0	0	0	LOC107055944
DLD	mRNA	62.3904	83.1309	65.0323	49.5701	19.4121	54.4822	DLD	gga:417699	Dihydrolipoyl dehydrogenase	DLD	cDNA FLJ56112, highly similar to Dihydrolipoyl dehydrogenase, mitochondrial (EC 1.8.1.4)
LOC107055943	mRNA	0	0	0	0	0	0	LOC107055943
LOC107055946	ncRNA	0	0	0	0	0	0	LOC107055946
MDFI	mRNA	11.3069	5.54243	8.00775	10.2655	30.8748	8.7124	MDFI	gga:419921	MyoD family inhibitor	MDFI	MyoD family inhibitor, isoform CRA_a
LOC107055945	ncRNA	0	0	0	0	0	0	LOC107055945
LOC107055984	ncRNA	0.254847	0.402971	0	0.881431	0	0	LOC107055984
LOC107053321	ncRNA	0	0	0	0	0	0	LOC107053321
LOC107055983	ncRNA	0	0	0	0	0	0	LOC107055983
LOC107053322	ncRNA	0	0	0	0	0.0381547	0	LOC107053322
FH	mRNA	49.8203	61.1462	61.0765	53.591	16.4664	54.074	FH	gga:420969	Uncharacterized protein	FH	Fumarate hydratase, mitochondrial
LOC107055986	ncRNA	0	0	0	0	0	0	LOC107055986
LOC107053323	ncRNA	0	0	0	0	0	0	LOC107053323
LOC107055985	ncRNA	5.12607	0	2.67595	0	6.19778	0.463323	LOC107055985
LOC107053324	mRNA	0	0	0	0	0	0	LOC107053324
LOC107055980	mRNA	4.12983	1.73588	1.70106	1.22044	0	1.35136	LOC107055980
LOC107055982	ncRNA	0	0	0	0	0	0	LOC107055982
LOC107055981	ncRNA	19.1218	9.66677	7.78652	19.9123	4.73785	6.30676	LOC107055981
LOC107053320	ncRNA	0	0	0	0	0	0	LOC107053320
CCNDBP1	mRNA	39.0471	41.1616	40.3676	37.1329	18.109	33.3553	CCNDBP1	gga:419217	Uncharacterized protein	ZNFX1	NFX1-type zinc finger-containing protein 1
LOC107053318	ncRNA	0.0573126	0.0302081	0.0182837	0.0165188	0.00794006	0.0379884	LOC107053318
LOC107053319	ncRNA	0	0	0	0	0	0	LOC107053319
DMA	mRNA	2.13905	1.69116	1.02359	2.12699	3.4672	2.23306	BMA1	gga:417050	Uncharacterized protein	xp_005275004
DMD	mRNA	10.7059	8.12933	9.46272	9.67304	6.50576	12.7289	DMD	gga:396236	Putative short dystrophin	DMD	Dystrophin
CSMD3	mRNA	0	0	0.0106002	0	0	0	CSMD3	gga:420279	CUB and Sushi multiple domains 3	CSMD3	CUB and sushi domain-containing protein 3
LOC107055977	mRNA	0	0	0	0	0	0	LOC107055977
GC	mRNA	0.134517	0.638107	0.772439	0.348938	1.00634	0.468099	GC	gga:395696	Uncharacterized protein	GC	Vitamin D-binding protein
LOC107053314	ncRNA	0	0	0	0	0	0	LOC107053314
CSMD2	mRNA	0.0115023	0	0.0165124	0.0198912	0.0669277	0.0400261	CSMD2	gga:419640	CUB and Sushi multiple domains 2	CSMD2	CUB and sushi domain-containing protein 2
LOC107055976	mRNA	0	0	0	0	0	0	LOC107055976
CSMD1	mRNA	0.327068	0.204712	0.280414	0.212103	0.0453117	0.298085	CSMD1	gga:421899	Uncharacterized protein	CSMD1	CUB and sushi domain-containing protein 1
LOC107053315	ncRNA	0.178579	0.847122	0	0	0	0	LOC107053315
LOC107055979	ncRNA	0.992143	1.28357	1.46746	1.48178	0.0749732	0.269026	LOC107055979
LOC107053316	ncRNA	0.165306	0	0	0.142935	0	0	LOC107053316
LOC107055978	ncRNA	0.0847284	0.133975	0.324357	0.879142	0	0.505443	LOC107055978
LOC107053317	ncRNA	0	0	0	0	0	0	LOC107053317
LOC107055973	mRNA	4.72434	1.06718	1.93776	0.583568	0.374004	1.11837	LOC107055973
LOC107053310	ncRNA	0	0	0	0	0	0	LOC107053310
LOC107055972	ncRNA	0	0	0	0	0	0	LOC107055972
LOC107053311	ncRNA	0	0	0	0	0	0	LOC107053311
GH	mRNA	0	0	0	0	0	0.124581	GH	gga:378781	Growth hormone 1	GH1	HCG1749481, isoform CRA_s
LOC107055975	ncRNA	0	0	0	0	0	0	LOC107055975
LOC107053312	ncRNA	0	0	0	0	0	0	LOC107053312
LOC107055974	mRNA	2.82836	0	3.9701	3.26079	0	3.18702	LOC107055974
LOC107053313	ncRNA	0.0106836	0.0168931	0.0102247	0.0277131	0.0266417	0.010622	LOC107053313
GK	mRNA	10.7492	10.3209	10.506	7.08434	1.13824	6.98874	GK	gga:418589	Uncharacterized protein	GK	Glycerol kinase, isoform CRA_c
MDH1	mRNA	53.9362	99.1588	66.6373	53.1047	12.5291	50.1028	MDH1	gga:421281	Malate dehydrogenase, cytoplasmic	MDH1	Malate dehydrogenase, cytoplasmic
MDH2	mRNA	284.709	367.976	312.319	300.643	95.5782	242.62	MDH2	gga:417517	Malate dehydrogenase	MDH2	Malate dehydrogenase, mitochondrial
LOC107055971	mRNA	0	0	0	0	0	0	LOC107055971
LOC107055970	mRNA	1.85226	0.976284	0.590904	1.06773	0	0.920799	LOC107055970
TTLL7	mRNA	1.4007	1.35051	1.34054	1.04867	0.298178	1.40962	TTLL7	gga:424543	Uncharacterized protein	TTLL7	Tubulin polyglutamylase TTLL7
TTLL5	mRNA	16.3848	10.8928	14.7886	15.4672	10.8672	16.3377	TTLL5	gga:423367	Uncharacterized protein	xp_005267503
TTLL4	mRNA	3.68705	1.88066	3.52869	4.52499	8.4035	4.96659	TTLL4	gga:424209	Uncharacterized protein	TTLL4	Tubulin tyrosine ligase-like family, member 4, isoform CRA_a
TTLL3	mRNA	0	0.0661004	0	0.0361458	0.0347484	0	TTLL3	gga:416052	Uncharacterized protein
TTLL2	mRNA	0.117031	0.222063	0.0672027	0.0809542	0.0389122	0.1629	TTLL2	gga:421566	Uncharacterized protein	UNC93A	Protein unc-93 homolog A
TTLL1	mRNA	3.72949	4.90103	4.83545	2.91972	0.586503	4.78534	TTLL1	gga:418225	Uncharacterized protein	TTLL1	Tubulin tyrosine ligase-like family, member 1, isoform CRA_a
LOC107053307	mRNA	0	0	0	0	0	0	LOC107053307
LOC107055969	mRNA	0	0	0	0	0	0	LOC107055969
LOC107053308	mRNA	0	0	0	0	0	0	LOC107053308
LOC107053309	ncRNA	0	0	0	0	0	0	LOC107053309
LOC107055966	ncRNA	5.54884	51.0486	73.8645	107.734	22.2234	7.02149	LOC107055966
LOC107055965	mRNA	21.7104	11.7031	17.315	18.0612	43.6123	17.3337	LOC107055965
LOC107053304	ncRNA	0	0	0	0	0	0	LOC107053304
LOC107055968	mRNA	0	0	0	0	0	0.168627	LOC107055968
LOC107053305	ncRNA	0.224195	0.177252	0.214566	0.290781	0.279539	0.334357	LOC107053305
TTLL9	mRNA	6.59642	9.74422	8.47285	3.75243	2.20049	2.76145	TTLL9		Uncharacterized protein
LOC107055967	mRNA	0	0	0	0	0	0	LOC107055967
LOC107053306	mRNA	0	0	0	0	0	0	LOC107053306
LOC107053343	ncRNA	0.0265387	0	0.0253988	0.0229471	0.01103	0.0395788	LOC107053343
LOC107053344	ncRNA	0	0.438774	0.354095	0	0	0.275892	LOC107053344
LOC107053345	ncRNA	0	0	0	0	0.0563142	0	LOC107053345
LOC107053346	ncRNA	0.0819609	0	0	0.106303	0.0340644	0.122233	LOC107053346
LOC107053340	mRNA	0	0	0	0	0	0	LOC107053340
LOC107053341	mRNA	59.1619	38.7136	69.8142	100.386	219.688	74.3118	LOC107053341
LOC107053342	ncRNA	0	0	0	0	0	0	LOC107053342
HR	mRNA	0.0743062	0	0.106672	0.032125	0.0617661	0	HR
HPGDS	mRNA	174.411	386.853	185.755	148.362	108.913	143.244	HPGDS	gga:395863	Hematopoietic prostaglandin D synthase	HPGDS	Hematopoietic prostaglandin D synthase
LOC424334	ncRNA	0	0	0	0	0	0.223845	LOC424334	gga:424334	uncharacterized LOC424334
LOC107055999	mRNA	0	0	0	0.0667856	0.128407	0	LOC107055999
LOC107053336	ncRNA	0	0	0	0	0	0	LOC107053336
LOC107055998	mRNA	3.70835	4.69099	2.98869	3.71277	0.292028	2.56149	LOC107055998
LOC107053337	mRNA	3.76771	2.19491	1.32849	2.48622	13.3928	2.51377	LOC107053337
LOC107055995	ncRNA	2.5753	2.32693	3.52099	2.22677	0.305812	2.19469	LOC107055995
LOC107053332	ncRNA	0	0	0	0	0.0714815	0	LOC107053332
LOC107055994	ncRNA	0	0	0	0	0	0	LOC107055994
LOC107053333	ncRNA	0	0	0.0514182	0.0232274	0	0	LOC107053333
LOC107055997	mRNA	3.51487	1.46258	1.50491	0.719808	0.0768865	0.183928	LOC107055997
LOC107053334	ncRNA	0.455169	0	0.21781	0.196785	0.378353	0	LOC107053334
IK	mRNA	65.2409	52.9335	63.017	78.6106	114.654	70.9213	IK	gga:416133	Uncharacterized protein	IK	IK cytokine, down-regulator of HLA II, isoform CRA_a
LOC107055996	mRNA	0	1.09832	2.36361	0.133466	0	0.537133	LOC107055996
LOC107053335	ncRNA	0	0	0	0	0	0	LOC107053335
LOC107055991	mRNA	0.464018	0.660346	0.577315	0.962929	1.27284	0.230673	LOC107055991
LOC107055990	miscRNA	0	0	0	0	0.0797509	0	LOC107055990
LOC107055993	mRNA	3.02664	1.59527	1.68971	1.30852	0	2.00614	LOC107055993
LOC107053330	ncRNA	0	0.410236	0.148979	0	0.0862629	0.0515895	LOC107053330
LOC107055992	mRNA	0.786035	0.62145	0.225682	0.815589	0.32669	0.468905	LOC107055992
LOC107053331	ncRNA	0	0	0	0	0	0	LOC107053331
VPS33B	mRNA	51.8032	38.9547	52.5138	56.2011	62.9318	49.5686	VPS33B	gga:425858	Uncharacterized protein	VPS33B	cDNA FLJ55636, highly similar to Vacuolar protein sorting 33B
PIGBOS1	mRNA	1.79562	0.473214	0.286417	1.03507	1.49259	1.19019	PIGBOS1
LOC107053329	ncRNA	0	0	0	0	0	0	LOC107053329
LOC107055988	ncRNA	17.39	20.4884	18.9274	17.69	0.283435	16.2728	LOC107055988
LOC107053325	ncRNA	0	0	0	0	0	0	LOC107053325
LOC107055987	mRNA	0.347642	0.549702	0.166356	0.150297	0	0.17282	LOC107055987
LOC107053326	ncRNA	0	0	0	0	0	0	LOC107053326
LOC107053327	mRNA	7.06951	4.47804	6.1435	14.2934	6.417	17.5616	LOC107053327
NSMAF	mRNA	3.60486	4.65229	3.80518	4.28587	0.771156	5.21803	NSMAF	gga:421137	neutral sphingomyelinase (N-SMase) activation associated factor
LOC107055989	mRNA	2.23541	0	1.90169	0.501118	0	0.411581	LOC107055989
LOC107053328	ncRNA	0.268113	0	0.384897	0.115914	0.445731	0	LOC107053328
LOC107053365	mRNA	0.277031	0.766587	0.132566	0.11977	0.0575696	0.344295	LOC107053365
LOC107053366	ncRNA	0	0	0	0	0	0	LOC107053366
LOC107053367	ncRNA	0.157587	0.24918	0.301637	0.13626	0	0.156679	LOC107053367
LOC107053368	ncRNA	0	0	0	0	0	0	LOC107053368
LOC107053361	mRNA	0	0	0	0	0	0	LOC107053361
LOC107053362	mRNA	0	0.208546	0.126224	0.11404	0	0.131129	LOC107053362
LOC107053363	ncRNA	0	0	0	0	0	0	LOC107053363
LOC107053364	ncRNA	0	0	0	0	0	0	LOC107053364
ECSCR	mRNA	0	0	0.124051	0.056038	0.134679	0.257743	ECSCR	gga:416190	endothelial cell surface expressed chemotaxis and apoptosis regulator	ECSCR	Endothelial cell-specific chemotaxis regulator
DPT	mRNA	0	0.0719558	0	0.0393478	0	0.0226221	DPT	gga:768904	Uncharacterized protein	DPT	Dermatopontin
LOC107053358	ncRNA	0	0	0	0.12308	0	0.141524	LOC107053358
LOC107053359	ncRNA	0	0	0	0	0	0	LOC107053359
MDN1	mRNA	8.49444	7.40632	8.20415	7.76814	4.6379	9.88354	MDN1	gga:421811	Midasin	MDN1	Midasin
LOC107053354	ncRNA	0.145411	0.114964	0	0.188597	0.543918	0.21686	LOC107053354
KL	mRNA	2.22488	1.75902	2.25644	3.15844	2.88451	4.58921	KL	gga:418909	Uncharacterized protein	KL	cDNA FLJ40030 fis, clone STOMA2009250, highly similar to Klotho (EC 3.2.1.31)
LOC107053355	ncRNA	0	0.0641281	0.038814	0.0350673	0	0.201612	LOC107053355
DR1	mRNA	14.3755	18.1421	16.2449	9.33709	3.28189	12.3132	DR1	gga:424496	Protein Dr1	DR1	Protein Dr1
LOC107053357	ncRNA	0.229452	0.181408	0	0.0991997	0.381458	0	LOC107053357
LOC107053350	ncRNA	0	0.480562	0.0969547	0	0	0	LOC107053350
LOC107053351	ncRNA	0	0	0	0	0	0	LOC107053351
BDNF	mRNA	10.392	10.8062	10.8897	16.8443	31.2441	18.703	BDNF	gga:396186	Brain-derived neurotrophic factor transcript variant 4	BDNF	Brain-derived neurotrophic factor BDNF7
LOC107053352	ncRNA	0	0.0259024	0	0	0	0	LOC107053352
LOC107053353	mRNA	28.9364	25.4195	23.9434	42.8299	49.8599	29.7687	LOC107053353
ZC3HC1	mRNA	24.2709	14.6787	22.6825	34.7976	75.4831	27.8951	ZC3HC1	gga:416679	Uncharacterized protein	ZC3HC1	Nuclear interacting partner of anaplastic lymphoma kinase (ALK)
MDM2	mRNA	22.6153	23.2026	24.2178	34.1934	19.7589	38.9227	MDM2	gga:395609	Uncharacterized protein	MDM2	E3 ubiquitin-protein ligase Mdm2
HLA-DRA	mRNA	0	0	0.363016	0.655949	1.89176	0	HLA-DRA
MDM4	mRNA	43.5392	33.9892	40.3507	59.0899	26.6907	59.9498	MDM4	gga:419823	Uncharacterized protein	xp_005245225
LOC107053347	ncRNA	0.0512095	0	0	0	0	0	LOC107053347
LOC107053348	ncRNA	0.0604082	0	0	0	0	0	LOC107053348
LOC107053349	ncRNA	5.57822	5.75245	5.57075	13.2641	3.83041	11.5142	LOC107053349
MDM1	mRNA	1.62187	1.61318	1.25178	2.1488	1.15245	2.39278	MDM1	gga:417839	Uncharacterized protein	MDM1	cDNA, FLJ95264, highly similar to Homo sapiens Mdm4, transformed 3T3 cell double minute 1, p53 binding protein (mouse) (MDM1), transcript variant 2, mRNA
LOC107053387	ncRNA	0	0	0	0	0	0	LOC107053387
LL	mRNA	141.451	342.488	171.57	265.212	72.5683	224.139	LL	gga:423630	Uncharacterized protein	SFTPA2	cDNA FLJ50594, highly similar to Pulmonary surfactant-associated protein A2
LOC107053388	mRNA	0.115403	0.182478	0.184077	0.0332615	0.0639512	0.114738	LOC107053388
LOC107053389	ncRNA	0.0560542	0.0738621	0.0625878	0.169639	0.0931886	0.204349	LOC107053389
SH2D4A	mRNA	9.20647	8.62668	10.198	13.3781	15.7307	13.8149	SH2D4A	gga:422487	SH2 domain containing 4A	SH2D4A	SH2 domain-containing protein 4A
LOC107053383	ncRNA	0	0	0	0	0	0	LOC107053383
LOC107053384	ncRNA	0	0	0	0	0	0	LOC107053384
SH2D4B	mRNA	0.0680419	0.0268975	0.0325598	0.0294168	0.0424192	0.0169125	SH2D4B	gga:769640	SH2 domain containing 4B	SH2D4B	SH2 domain containing 4B
LOC107053385	mRNA	3.25481	9.95009	5.1917	2.6267	1.44294	9.06099	LOC107053385
LOC107053386	ncRNA	0	0.509017	0	0	0	0	LOC107053386
LOC107053380	ncRNA	0.791941	0.447228	0.541377	1.14943	0.752332	0.646777	LOC107053380
LOC107053381	ncRNA	0	0.0277264	0.0671265	0.0303234	0.0145755	0.069735	LOC107053381
LOC107053382	ncRNA	0.134302	0.283149	0.214223	0.193544	0	0.222548	LOC107053382
MB	mRNA	0.863845	1.56107	1.41727	0.426822	0.61548	0.736175	MB	gga:418056	Myoglobin	MB	Myoglobin
DSE	mRNA	41.8608	32.3971	38.3936	28.4538	14.4791	35.0069	DSE	gga:421745	Uncharacterized protein	xp_005267008
SPG11	mRNA	10.5202	6.88692	10.0436	11.4432	7.87461	12.1173	SPG11		Uncharacterized protein	SPG11	Spatacsin
DSP	mRNA	47.1079	39.1442	46.0494	25.7462	16.0576	34.4238	DSP	gga:420869	Uncharacterized protein	DSP	cDNA FLJ53584, highly similar to Desmoplakin
LOC107053376	ncRNA	9.61212	7.99255	10.3888	11.7504	9.78079	9.63916	LOC107053376
LOC107053377	ncRNA	3.71155	2.1519	3.07853	5.77666	5.34764	7.25736	LOC107053377
LOC107053379	ncRNA	0	0.0686517	0.083104	0	0	0.0863335	LOC107053379
DST	mRNA	15.3469	15.3807	15.5994	9.05968	6.90102	13.4933	DST	gga:421884	Uncharacterized protein	DST	cDNA FLJ55162, highly similar to Bullous pemphigoid antigen 1 isoforms 1/2/3/4/5/8
LOC107053372	ncRNA	0.00374646	0	0	0	0	0	LOC107053372
LOC107053373	ncRNA	0.233127	0.0819169	0.0991617	0.291166	0.193783	0.360553	LOC107053373
LOC107053374	ncRNA	0.0102774	0.0162509	0.00983598	0.017773	0.0768865	0.0204364	LOC107053374
LOC107053375	ncRNA	7.4517	5.0051	8.33079	9.86442	18.4179	9.50686	LOC107053375
SH2D3C	mRNA	6.37768	4.28118	4.9809	6.39898	14.6288	5.80257	SH2D3C	gga:417225	Uncharacterized protein	SH2D3C	cDNA FLJ78051, highly similar to Homo sapiens SH2 domain containing 3C, mRNA
VPS37C	mRNA	22.8983	14.5639	16.5279	32.5565	58.9448	30.1432	VPS37C	gga:423023	vacuolar protein sorting 37 homolog C (S. cerevisiae)	VPS37C	Vacuolar protein sorting-associated protein 37C
VPS37D	mRNA	0	0	0.0926392	0.669574	0.96553	0.192478	VPS37D		Uncharacterized protein	VPS37D	Vacuolar protein sorting-associated protein 37D
VPS37A	mRNA	9.26807	15.7071	12.2816	7.35625	2.60749	8.6949	VPS37A	gga:422732	Uncharacterized protein	VPS37A	Vacuolar protein sorting-associated protein 37A
LOC107053370	ncRNA	0	0	0	0.562865	0	0	LOC107053370
LOC107053371	mRNA	0.0582971	0.153635	0.0929887	0.0840125	0.290752	0.212525	LOC107053371
VPS37B	mRNA	12.4916	15.464	12.1186	7.77306	3.4434	10.7425	VPS37B	gga:416835	Uncharacterized protein	VPS37B	Vacuolar protein sorting-associated protein 37B
LOC107053369	ncRNA	0.311289	0.3384	0.372399	0.773837	0.614542	0.851114	LOC107053369
DTL	mRNA	1.10102	1.12651	1.45663	2.88405	2.01884	3.05867	DTL	gga:421373	Denticleless protein homolog	DTL	Denticleless protein homolog
RNFT2	mRNA	5.22803	2.94943	4.17376	4.27062	4.28021	3.83967	RNFT2	gga:427723	Uncharacterized protein	RNFT2	Transmembrane protein 118, isoform CRA_b
COL15A1	mRNA	3.03183	3.10392	3.28522	2.80814	1.64024	3.32092	COL15A1	gga:420803	Uncharacterized protein	COL15A1	cDNA FLJ38566 fis, clone HCHON2005118, highly similar to Collagen alpha-1(XV) chain
HSD17B12	mRNA	78.6332	80.0132	80.8305	70.2522	30.5081	61.498	HSD17B12	gga:769787	Uncharacterized protein
HSD17B11	mRNA	5.7449	5.74275	4.4238	4.05387	2.68957	3.80788	HSD17B11	gga:422588	Uncharacterized protein	HSD17B11	Estradiol 17-beta-dehydrogenase 11
HSD17B10	mRNA	31.9904	27.0077	29.6115	66.5802	139.417	27.352	HSD17B10	gga:425758	Uncharacterized protein
RNFT1	mRNA	17.3497	18.1272	21.9012	17.8122	3.54154	17.5555	RNFT1	gga:417638	Uncharacterized protein	RNFT1	RING finger and transmembrane domain-containing protein 1
SLITRK1	mRNA	0	0	0	0.010505	0.0100988	0.0120792	SLITRK1	gga:418798	Uncharacterized protein
SLITRK4	mRNA	0.0139842	0.0663365	0.147219	0.181375	0.0232483	0.111229	SLITRK4	gga:422287	Uncharacterized protein	xp_005278215
SLITRK3	mRNA	0.0960636	0.108499	0.0788037	0.106795	0.21674	0.109155	SLITRK3	gga:771488	SLIT and NTRK-like family, member 3
SLITRK6	mRNA	0.267381	0.28186	0.191923	0.250461	0.0370428	0.487375	SLITRK6	gga:418797	Uncharacterized protein	SLITRK6	SLIT and NTRK-like protein 6
SLITRK5	mRNA	0.054292	0	0.0259801	0	0.090259	0.0539794	SLITRK5		Uncharacterized protein
MIR1753-1	Precursor_miRNA	0	0	0	0	0	0	MIR1753-1	gga:100315821	microRNA mir-1753-1
LOC107053398	ncRNA	0	0	0	0	0	0	LOC107053398
LINGO2	mRNA	0.162291	0.213849	0.15532	0.175409	0.0505882	0.248758	LINGO2	gga:431646	leucine rich repeat and Ig domain containing 2	LINGO2	Leucine-rich repeat and immunoglobulin-like domain-containing nogo receptor-interacting protein 2
LOC107053399	ncRNA	0.270811	0.233571	0.0706855	0.0638622	0.0818575	0	LOC107053399
LINGO1	mRNA	21.7638	14.9285	20.3573	21.933	28.8698	23.448	LINGO1	gga:415344	Putative transmembrane protein V/BamHI#3	xp_005254782
DUT	mRNA	3.23744	3.48101	2.96206	3.29198	0.731973	2.99992	DUT	gga:769338	Uncharacterized protein	DUT	Deoxyuridine 5'-triphosphate nucleotidohydrolase, mitochondrial
LOC107053394	ncRNA	0.0279924	0.0442623	0.0267901	0.0484081	0	0	LOC107053394
LOC107053395	ncRNA	0	0	0	0	0	0	LOC107053395
LOC107053396	ncRNA	0	0	0	0.137277	0.184757	0.0315697	LOC107053396
LOC426957	mRNA	0	0	0	0	0	0	LOC426957	gga:426957	feather keratin 2-like
LOC107053397	ncRNA	0.121266	0	0	0	0	0	LOC107053397
LOC107053390	ncRNA	0	0	0	0.547685	0	0.31488	LOC107053390
LOC107053391	ncRNA	0.0349006	0.110372	0	0.0301774	0.116043	0.0693993	LOC107053391
LOC107053392	ncRNA	0	0	0	0	0.0126668	0	LOC107053392
LOC107053393	ncRNA	0.0258687	0.0409043	0.0247577	0.0894712	0	0	LOC107053393
PC	mRNA	8.46412	2.93167	3.85742	14.4282	16.7516	9.21684	PC	gga:374263	Pyruvate carboxylase	PC	Pyruvate carboxylase, mitochondrial
LOC424300	mRNA	0	0.0183538	0	0	0	0	LOC424300	gga:424300	von Willebrand factor D and EGF domain-containing protein-like	VWDE	von Willebrand factor D and EGF domain-containing protein
PABPC1L	mRNA	1.48776	0.457427	1.3052	1.85815	2.57641	1.68463	PABPC1L	gga:419189	Uncharacterized protein
MDGA2	mRNA	0.130377	0	0.124778	0.0676398	0.0433498	0.077776	MDGA2	gga:423563	Uncharacterized protein
MDGA1	mRNA	0.216423	0.0402604	0.207128	0.176126	0.148152	0.329094	MDGA1	gga:421431	MAM domain-containing glycosylphosphatidylinositol anchor protein 1	MDGA1	MAM domain-containing glycosylphosphatidylinositol anchor protein 1
SPG21	mRNA	32.9384	36.9006	35.7836	37.2778	7.1356	33.5074	SPG21	gga:415526	Uncharacterized protein	SPG21	Maspardin
SPG20	mRNA	20.5151	22.7319	21.3941	11.8258	6.22259	15.1432	SPG20	gga:418902	Uncharacterized protein	SPG20	Spastic paraplegia 20, spartin (Troyer syndrome), isoform CRA_a
TXNDC11	mRNA	12.1381	11.4804	14.2191	27.8988	8.7847	27.453	TXNDC11	gga:416428	Uncharacterized protein	TXNDC11	cDNA FLJ53404, highly similar to Thioredoxin domain-containing protein 11
TXNDC12	mRNA	38.1898	53.0604	41.1182	42.1266	6.01049	42.3671	TXNDC12	gga:772208	Uncharacterized protein	TXNDC12	Thioredoxin domain-containing protein 12
TXNDC15	mRNA	11.5798	10.432	13.7133	8.08143	5.6268	8.60922	TXNDC15	gga:416310	Uncharacterized protein	xp_005272138
TXNDC16	mRNA	7.155	4.797	5.53294	6.21968	4.5201	7.94849	TXNDC16	gga:423584	Uncharacterized protein	TXNDC16	TXNDC16 protein
TXNDC17	mRNA	40.7014	77.898	43.5298	48.1742	31.1518	45.0002	TXNDC17	gga:417680	Uncharacterized protein	TXNDC17	Thioredoxin domain-containing protein 17
SLC34A2	mRNA	0.225799	0.071408	0.259321	0.390482	0	0.269399	SLC34A2	gga:395131	Uncharacterized protein	SLC34A2	cDNA FLJ78634, highly similar to Homo sapiens solute carrier family 34 (sodium phosphate), member 2 (SLC34A2), mRNA
SLC34A1	mRNA	0.084986	0	0.0813358	0	0.176609	0.168993	SLC34A1	gga:395402	Uncharacterized protein	SLC34A2	cDNA FLJ78634, highly similar to Homo sapiens solute carrier family 34 (sodium phosphate), member 2 (SLC34A2), mRNA
TIMD4	mRNA	0.175484	0.369973	0.335893	0.0505782	0	0.174473	TIMD4	gga:416250	T-cell immunoglobulin and mucin domain containing 4	TIMD4	T-cell immunoglobulin and mucin domain-containing protein 4
EPHA10	mRNA	0	0	0.0252652	0	0.0329158	0.0131235	EPHA10	gga:428219	Receptor protein-tyrosine kinase	EPHA10	Ephrin type-A receptor 10
MST1R	mRNA	11.3462	5.09136	10.5471	14.5338	33.456	10.5758	MST1R	gga:427573	Receptor protein-tyrosine kinase	MST1R	Receptor protein-tyrosine kinase
44G24.1	mRNA	0	0	0	0	0	0	44G24.1
SI	mRNA	0.0154575	0	0.0295872	0.0400967	0	0.0153685	LOC395987		Sucrase-isomaltase	SI	Sucrase-isomaltase, intestinal
SWI5	mRNA	43.9629	40.2512	40.521	46.6603	38.3249	37.2534	SWI5	gga:427767	SWI5 recombination repair homolog (yeast)
DYM	mRNA	20.3474	16.0651	18.7581	17.9288	17.0746	19.3219	DYM	gga:426843	Dymeclin	DYM	Dymeclin
TF	mRNA	267.112	251.739	262.022	231.105	324.973	224.272	TF	gga:396241	Ovotransferrin	LTF	cDNA FLJ78440, highly similar to Human lactoferrin
TG	mRNA	0.993423	1.32357	0.906739	1.03396	0.795185	0.804794	TG		Triglyceride level
TH	mRNA	0.0608212	0	0	0.05259	0.0505568	0.060471	TH	gga:395592	Uncharacterized protein	TH	Tyrosine 3-monooxygenase
TN	mRNA	0.0110465	0.0174671	0	0	0.0734583	0.0109829	TNC	gga:396440	Tenascin	TNC	Tenascin
PCSK2	mRNA	0.0750039	0.0889487	0.0358913	0.0162133	0	0.037286	PCSK2	gga:395136	Uncharacterized protein	PCSK2	Neuroendocrine convertase 2
PCSK1	mRNA	0.453606	0.58443	0.498439	0.261479	0.293264	0.484401	PCSK1		Uncharacterized protein	PCSK1	Proprotein convertase subtilisin/kexin type 1 preproprotein variant
BZFP1	mRNA	0.644531	0.169858	0.205616	1.06817	2.23232	0.587418	BZFP1
SLC7A14	mRNA	0.0670375	0.0212003	0.0513266	0.104337	0.156027	0.093312	SLC7A14	gga:424989	Uncharacterized protein	SLC7A14	Probable cationic amino acid transporter
SLC7A13	mRNA	0	0	0	0.0376747	0	0	SLC7A13	gga:420204	Uncharacterized protein	SLC7A13	Solute carrier family 7 member 13
PCSK9	mRNA	0.0435811	0	0	0	0	0	PCSK9		Uncharacterized protein
SLC7A11	mRNA	2.26691	3.79714	3.41979	1.51162	0.718603	2.00555	SLC7A11	gga:428731	Uncharacterized protein	SLC7A11	Cystine/glutamate transporter
PCSK7	mRNA	16.2127	8.67748	13.5702	20.5461	42.7222	18.9167	PCSK7	gga:395455	Uncharacterized protein	PCSK7	cDNA FLJ39888 fis, clone SPLEN2016533, highly similar to Proprotein convertase subtilisin/kexin type 7 (EC 3.4.21.-)
PCSK6	mRNA	1.65711	0.691458	1.03526	0.855726	1.66441	0.846665	PCSK6	gga:395454	Uncharacterized protein	PCSK5	cDNA FLJ31640 fis, clone NT2RI2003678, highly similar to Proprotein convertase subtilisin/kexin type 5 (EC 3.4.21.-)
SLC7A10	mRNA	0	0	0.0288179	0	0.0125148	0.0598756	SLC7A10	gga:415774	Uncharacterized protein	SLC7A10	Asc-type amino acid transporter 1
PCSK5	mRNA	6.31363	4.9534	6.57494	5.79385	3.91096	7.10703	PCSK5	gga:395456	Uncharacterized protein	PCSK5	cDNA FLJ31640 fis, clone NT2RI2003678, highly similar to Proprotein convertase subtilisin/kexin type 5 (EC 3.4.21.-)
CLYBL	mRNA	0.461001	0.670632	0.54709	0.60589	0.613121	0.586684	CLYBL	gga:418775	Uncharacterized protein	CLYBL	Citrate lyase beta like, isoform CRA_a
PCSK4	mRNA	0	0	0.0815483	0	0	0	PCSK4		Uncharacterized protein	FURIN	Furin (Paired basic amino acid cleaving enzyme), isoform CRA_a
LOC776703	mRNA	0	0	0	0	0	0	LOC776703	gga:776703	olfactory receptor 14J1-like
GNGT2	mRNA	0	0	0	0.0881431	0	0	GNGT2		Guanine nucleotide-binding protein subunit gamma	GNGT2	Guanine nucleotide-binding protein subunit gamma
CCLI10	mRNA	1.08584	4.50702	1.55881	2.81667	7.89766	2.83392	CCLI10	gga:417534	Uncharacterized protein	CCL3L1	C-C motif chemokine 3-like 1
HYAL1	mRNA	4.83988	2.69115	3.91939	3.95494	14.4124	5.07641	HYAL1	gga:426739	Hyaluronidase	HYAL4	Hyaluronidase-4
HYAL2	mRNA	13.5455	6.75149	7.5152	26.0557	60.2547	19.2741	HYAL2	gga:415908	Hyaluronidase	xp_005277589
HYAL3	mRNA	0.261242	0.0826167	0.0500044	0.316242	0.738324	0.363633	HYAL3		Hyaluronidase	HYAL3	Hyaluronidase-3
HYAL6	mRNA	0	0	0	0	0	0	HYAL6
BZFP2	miscRNA	3.98313	2.31659	2.73854	7.06629	19.7894	6.7824	BZFP2
L3HYPDH	mRNA	1.69091	3.78776	2.36	2.68046	3.80668	1.61112	L3HYPDH
BZFP3	mRNA	3.7708	2.20045	3.69477	5.8223	12.6123	4.06151	ZNF692	gga:427095	Putative uncharacterized protein LOC425771	xp_005270392
LOC776718	ncRNA	0	0	0	0	0	0	LOC776718	gga:776718	T-cell-interacting, activating receptor on myeloid cells protein 1-like
LOC776719	mRNA	1.12917	1.19032	1.18874	2.60361	6.03837	2.24533	LOC776719	gga:776719	Uncharacterized protein	ATP6V1A	cDNA FLJ53889, highly similar to Vacuolar ATP synthase catalytic subunit A, ubiquitous isoform (EC 3.6.3.14)
LOC776713	mRNA	0.141828	0	0	0	0	0	LOC776713		osteoclast-associated immunoglobulin-like receptor-like
LOC776720	mRNA	0.060708	0	0.116201	0.0524922	0	0.120717	LOC776720	gga:776720	Uncharacterized protein
G2E3	mRNA	1.97428	2.14779	1.98019	1.95292	0.354477	2.66957	G2E3	gga:423305	G2/M phase-specific E3 ubiquitin-protein ligase	G2E3	cDNA FLJ58896, weakly similar to Homo sapiens PHD finger protein 7 (PHF7), transcript variant 2, mRNA
IGHMBP2	mRNA	3.82786	3.84035	4.69933	8.87946	17.7087	8.4253	IGHMBP2	gga:422999	Uncharacterized protein	IGHMBP2	DNA-binding protein SMUBP-2
ALS2CL	mRNA	10.1897	9.41065	9.14791	8.59624	4.77844	8.47237	ALS2CL		Uncharacterized protein	ALS2CL	ALS2 C-terminal like, isoform CRA_c
PLK1S1	mRNA	1.21061	0.7657	1.11648	2.51226	2.87254	1.79452	PLK1S1	gga:421237	Centrosomal protein kizuna	KIZ	Centrosomal protein kizuna
XG	mRNA	1.45114	1.2907	1.12841	1.25475	0.45234	0.991915	XG	gga:418661	Xg blood group
XK	mRNA	0.141078	0	0.270038	0.0813238	0.0390898	0.0935106	XK	gga:427991	XK-related protein	XK	Membrane transport protein XK
GLB1L	mRNA	5.14308	2.78609	5.19564	4.73528	11.3607	4.07183	GLB1L		Uncharacterized protein	GLB1	cDNA FLJ53291, highly similar to Beta-galactosidase-related protein
THEMIS2	mRNA	0.19818	0	0.189668	0.411263	0.823672	0.197039	THEMIS2
PAMR1	mRNA	1.89956	2.25273	2.30493	2.19976	1.77636	3.23764	PAMR1	gga:423158	Uncharacterized protein	PAMR1	Inactive serine protease PAMR1
DKC1	mRNA	130.377	99.4214	121.716	157.327	174.66	143.838	DKC1	gga:422196	H/ACA ribonucleoprotein complex subunit 4	DKC1	H/ACA ribonucleoprotein complex subunit 4
ECD	mRNA	11.0729	10.9279	14.1785	16.4745	8.15681	15.8303	ECD	gga:423638	Uncharacterized protein	ECD	Protein SGT1
PHOX2B	mRNA	0	0	0.0332239	0.0900504	0.115425	0	PHOX2B	gga:395548	Uncharacterized protein
STT3B	mRNA	49.124	45.7067	53.9356	37.5203	9.7358	42.7586	STT3B	gga:428444	Uncharacterized protein	STT3B	Dolichyl-diphosphooligosaccharide--protein glycosyltransferase subunit STT3B
EDA	mRNA	14.3189	10.2916	10.1	11.2957	21.0997	10.1689	EDA		Uncharacterized protein
MEA1	mRNA	7.62	7.03984	5.81779	12.2891	17.3652	9.27862	MEA1
EED	mRNA	13.6507	19.8108	16.2858	14.3903	2.38338	12.3946	EED	gga:426381	Polycomb protein EED	EED	Polycomb protein EED
C6H10ORF137	mRNA	15.2537	13.9218	15.6518	13.2845	3.89714	15.2534	C6H10ORF137	gga:430674	chromosome 6 open reading frame, human C10orf137	EDRF1	Erythroid differentiation-related factor 1
DARS2	mRNA	4.40906	3.98385	3.42652	8.79998	4.96012	7.18527	DARS2	gga:424408	Uncharacterized protein	DARS2	Aspartyl-tRNA synthetase 2 (Mitochondrial), isoform CRA_b
LOC776799	mRNA	0	0	0	0	0	0	LOC776799	gga:776799	NEDD4L
SGK223	mRNA	6.35827	3.90847	5.8025	6.26397	10.7643	5.08514	SGK223	gga:422632	Uncharacterized protein
C6H10ORF107	mRNA	0.145519	0.115049	0.348172	0.125825	0	0.144681	C6H10ORF107	gga:423662	chromosome 6 open reading frame, human C10orf107	C10orf107	chromosome 10 open reading frame 107
ACVR1B	mRNA	11.289	6.08031	8.71082	17.6617	25.9814	15.6083	ACVR1B	gga:768878	Receptor protein serine/threonine kinase
ACVR1C	mRNA	0.816645	0.215217	1.04209	1.33379	3.13014	2.07496	ACVR1C	gga:424325	Receptor protein serine/threonine kinase	ACVR1C	Putative uncharacterized protein ACVR1C
APOPT1	mRNA	3.12878	4.46633	3.78459	7.25184	2.20342	7.34486	APOPT1	gga:423483	apoptogenic 1	KLC1	cDNA FLJ61233, highly similar to Kinesin light chain 1
HNF4beta	mRNA	0.0810782	0.160254	0.116394	0.157737	0.0336976	0.100764	HNF4beta	gga:415820	Uncharacterized protein	HNF4A	Hepatocyte nuclear factor 4-alpha
MDH1B	mRNA	0.303379	0.13706	0.0414784	0.374745	0.252179	0.172361	MDH1B	gga:424097	Uncharacterized protein	xp_005246371
EGF	mRNA	0.0474594	0.0375221	0.0681316	0.0923322	0.019725	0.117965	EGF	gga:408035	Uncharacterized protein	EGF	Pro-epidermal growth factor
C6H10ORF118	mRNA	16.2403	16.1741	17.8174	16.6011	7.77628	23.2356	C6H10ORF118	gga:423905	chromosome 6 open reading frame, human C10orf118	xp_005269993
SWT1	mRNA	1.83375	1.90084	1.81349	1.93794	0.423412	2.18783	SWT1		SWT1 RNA endoribonuclease homolog (S. cerevisiae)	SWT1	SWT1 RNA endoribonuclease homolog (S. cerevisiae)
ACVR2B	mRNA	1.44903	0.900133	1.63444	1.47666	1.46259	1.59505	ACVR2B	gga:374213	Serine/threonine-protein kinase receptor	ACVR2B	Activin receptor type-2B
ACVR2A	mRNA	22.633	20.8299	25.8322	27.5636	12.721	35.8333	ACVR2A	gga:396324	Activin receptor type-2A	ACVR2A	Activin receptor type-2A
INAFM2	mRNA	7.97308	5.52647	6.58534	14.1659	13.0734	10.4248	INAFM2
RPL30	mRNA	869.714	2495.39	1810.88	985.066	391.665	1396.57	RPL30	gga:425416	60S ribosomal protein L30	RPL30	Ribosomal protein L30, isoform CRA_b
EHF	mRNA	0.227232	0.83838	0.326209	0.229227	0.0629612	0.0376539	EHF	gga:425791	Uncharacterized protein	EHF	ETS homologous factor
RPL32	mRNA	1264.38	2030.38	1225.91	1274.44	880.724	867.777	RPL32		Uncharacterized protein	RPL32	Ribosomal protein L32, isoform CRA_a
TMEM200B	mRNA	0.328988	0.240095	0.314858	0.547048	0.820401	0.415157	TMEM200B	gga:428217	transmembrane protein 200B	TMEM200A	Transmembrane protein 200A
RPL31	mRNA	315.678	674.664	409.044	496.26	667.92	355.515	RPL31	gga:418710	Uncharacterized protein	RPL31	cDNA, FLJ92036, highly similar to Homo sapiens ribosomal protein L31 (RPL31), mRNA
TMEM200A	mRNA	1.68037	1.58775	1.65723	2.33892	0.604707	3.04597	TMEM200A	gga:427076	transmembrane protein 200A	TMEM200A	Transmembrane protein 200A
RPL34	mRNA	1191.63	2606.85	1231.28	944.763	884.4	770.915	RPL34	gga:422526	Uncharacterized protein	xp_005263230
ABCA12	mRNA	0.583094	0.299352	0.405855	0.301199	0.182545	0.414097	ABCA12	gga:424011	ATP-binding cassette, sub-family A (ABC1), member 12
ABCA13	mRNA	0.0133965	0	0.0128211	0.00579174	0	0	ABCA13		ATP-binding cassette, sub-family A (ABC1), member 13	ABCA13	ATP-binding cassette sub-family A member 13
GPR174	mRNA	0	0	0	0.0599485	0	0	GPR174	gga:422146	Uncharacterized protein	GPR174	Probable G-protein coupled receptor 174
LOC776594	mRNA	3.90596	3.15524	2.80365	4.14827	1.41164	3.96789	LOC776594	gga:776594	uncharacterized LOC776594
GPR176	mRNA	1.85661	1.26268	1.64313	2.76189	1.11183	2.65971	GPR176	gga:428879	Uncharacterized protein	GPR176	Probable G-protein-coupled receptor 176
LOC776593	ncRNA	0	0	0	0	0	0	LOC776593	gga:776593	T-cell receptor gamma chain V region PT-gamma-1/2-like
GPR171	mRNA	0	0	0.0537648	0	0	0	GPR171	gga:425040	G protein-coupled receptor 171
RPL36	mRNA	146.459	438.959	132.098	113.974	121.742	108.991	RPL36	gga:373936	60S ribosomal protein L36	RPL36	60S ribosomal protein L36
ADNP2	mRNA	4.58284	2.45267	3.71124	10.7905	2.59822	10.6551	ADNP2	gga:420805	Uncharacterized protein	ADNP2	KIAA0863 protein, isoform CRA_a
RPL35	mRNA	257.631	805.326	308.869	292.298	491.612	258.474	RPL35	gga:374133	60S ribosomal protein L35	RPL35	Ribosomal protein L35, isoform CRA_a
RPL38	mRNA	359.275	858.77	372.822	515.418	708.069	414.188	RPL38	gga:771528	Uncharacterized protein	RPL38	Ribosomal protein L38, isoform CRA_a
RPL37	mRNA	551.023	1025.43	664.256	598.639	835.833	525.867	RPL37	gga:427186	Ribosomal protein L37	RPL37	60S ribosomal protein L37
LOC776590	ncRNA	0	0	0	0	0	0	LOC776590	gga:776590	Ig kappa chain V-VI region NQ2-6.1-like
ANKS1A	mRNA	2.57288	1.56598	2.34512	3.36351	4.98175	3.95891	ANKS1A	gga:419898	Uncharacterized protein	xp_005249020
RPL39	mRNA	1409.73	2430.47	1771.01	2000.81	594.584	1454.54	RPL39	gga:374132	60S ribosomal protein L39	RPL39	60S ribosomal protein L39
CSRP2BP	mRNA	13.0013	11.4091	12.5732	9.98614	6.86527	11.3473	CSRP2BP	gga:416721	Uncharacterized protein	CSRP2BP	cDNA FLJ57852, highly similar to Cysteine-rich protein 2-binding protein
ANKS1B	mRNA	0.822779	0.59846	0.740194	0.526458	0.109428	0.507185	ANKS1B	gga:417927	Uncharacterized protein	ANKS1B	Ankyrin repeat and sterile alpha motif domain-containing protein 1B
GPR179	mRNA	0	0	0.0233039	0	0.0202403	0	GPR179
MED1	mRNA	27.6081	15.7771	24.9185	25.3079	16.4603	30.4468	MED1	gga:420004	Uncharacterized protein	MED1	cDNA, FLJ94908, highly similar to Homo sapiens PPAR binding protein (PPARBP), mRNA
VPS29L	mRNA	0.892692	0.352887	0.961145	1.44728	0.463774	1.55321	VPS29L
MECR	mRNA	2.78114	1.74072	0.998134	1.85367	4.86438	2.18906	MECR	gga:419601	Uncharacterized protein	MECR	cDNA FLJ56723, highly similar to Trans-2-enoyl-CoA reductase, mitochondrial (EC 1.3.1.38)
RPL21	mRNA	727.446	1673.41	687.359	770.07	247.941	663.764	RPL21	gga:418933	Uncharacterized protein	xp_005266547
RPL23	mRNA	687.903	1660.46	699.282	830.39	678.444	581.434	RPL23	gga:420001	Uncharacterized protein	RPL23	Ribosomal protein L23, isoform CRA_b
RPL22	mRNA	864.013	1592.2	892.834	975.327	2130.69	593.175	RPL22	gga:373937	60S ribosomal protein L22	xp_005263545
MED8	mRNA	27.1862	44.6031	33.2884	20.9335	19.1272	17.4898	MED8	gga:424565	Uncharacterized protein	MED8	Mediator of RNA polymerase II transcription subunit 8
MED9	mRNA	48.2965	58.1629	52.0116	67.154	78.9128	49.8615	MED9	gga:416506	Uncharacterized protein	MED9	Mediator of RNA polymerase II transcription subunit 9
AARSD1	mRNA	5.10359	5.04371	4.15173	5.51613	10.1815	5.70848	AARSD1	gga:420013	Uncharacterized protein
MED4	mRNA	11.1908	12.2036	10.6363	15.6822	5.70961	13.2749	MED4	gga:418859	Uncharacterized protein	MED4	Mediator of RNA polymerase II transcription, subunit 4 homolog (Yeast), isoform CRA_b
DKK1	mRNA	1.07709	1.33817	0.883568	1.99569	1.79063	1.52984	DKK1	gga:374156	Uncharacterized protein	DKK1	Dickkopf-like protein 1
DKK2	mRNA	1.72379	1.21507	1.45099	0.969724	0.569697	1.21829	DKK2	gga:422531	Uncharacterized protein	DKK2	Dickkopf-related protein 2
MED6	mRNA	53.6385	92.1368	64.9994	41.3077	16.0382	38.4434	MED6	gga:426282	Mediator of RNA polymerase II transcription subunit 6	MED6	Mediator of RNA polymerase II transcription subunit 6
DKK3	mRNA	27.486	23.1274	27.5903	32.1974	17.4438	27.4682	DKK3	gga:396023	Dickkopf-related protein 3	DKK3	cDNA FLJ35660 fis, clone SPLEN2017538, highly similar to Dickkopf-related protein 3
MED7	mRNA	6.74144	9.96074	7.29804	7.59693	1.79136	6.5378	MED7		Uncharacterized protein	MED7	Mediator of RNA polymerase II transcription subunit 7
GPR162	mRNA	8.38371	5.45858	7.19767	11.8065	16.9097	11.1548	GPR162	gga:418288	Uncharacterized protein	GPR153	Probable G-protein coupled receptor 153
GPR161	mRNA	7.00117	6.58622	6.42482	8.81231	2.3389	11.2123	GPR161	gga:418375	Uncharacterized protein	GPR161	G-protein-coupled receptor 161
GPR160	mRNA	2.86273	1.60173	2.27612	3.04653	1.02506	4.5102	GPR160	gga:424992	Uncharacterized protein	GPR160	Probable G-protein coupled receptor 160
RPL24	mRNA	549.75	1419.17	655.77	497.31	409.122	506.184	RPL24	gga:418401	Uncharacterized protein	RPL24	60S ribosomal protein L24
RPL27	mRNA	206.758	606.884	230.026	190.835	116.223	147.574	RPL27	gga:396280	60S ribosomal protein L27	RPL27	60S ribosomal protein L27
RPL29	mRNA	114.867	339.754	168.214	89.4602	47.9949	97.1966	RPL29	gga:770249	Uncharacterized protein	RPL29	Ribosomal protein L29, isoform CRA_a
RPL28	mRNA	408.308	629.447	317.39	592.945	986.214	296.909	RPL28
GPLD1	mRNA	0	0	0	0	0	0	GPLD1	gga:420819	Uncharacterized protein	GPLD1	Phosphatidylinositol-glycan-specific phospholipase D
OSER1	mRNA	24.1627	43.8699	29.8355	22.2884	12.7051	20.9642	OSER1
LOC107053400	ncRNA	0.907524	0.239167	0.868546	0.588529	0.440047	0.451149	LOC107053400
LOC107053401	ncRNA	0.24727	0.182462	0.157767	0.213806	0.143878	0.213067	LOC107053401
VPS26A	mRNA	22.8404	34.1062	27.4198	24.7416	2.74674	23.6836	VPS26A	gga:423696	Uncharacterized protein	VPS26A	Vacuolar protein sorting-associated protein 26A
VPS26B	mRNA	35.407	20.5052	29.5646	31.8967	38.9213	34.9729	VPS26B	gga:419738	Uncharacterized protein	VPS26B	Vacuolar protein sorting-associated protein 26B
OCSTAMP	mRNA	0.668147	0.774762	0.554191	0.23109	0.333233	0.243577	OCSTAMP	gga:419205	Uncharacterized protein
AC113404.1	mRNA	36.1438	50.6284	40.2683	36.044	4.79408	36.4051	AC113404.1
SLC16A12	mRNA	0	0	0.0267824	0.0483943	0	0.0556464	SLC16A12	gga:423791	Uncharacterized protein	xp_005269870
PRRC2C	mRNA	75.7811	50.6547	75.3024	83.1757	96.7392	104.41	PRRC2C		Uncharacterized protein
SLC16A10	mRNA	3.40925	3.13895	2.82227	2.50009	0.932674	3.86159	SLC16A10	gga:421753	Uncharacterized protein	SLC16A10	Monocarboxylate transporter 10
SLC16A14	mRNA	0.186892	0.295519	0.0223581	0.181799	0.0388379	0.116135	SLC16A14	gga:424784	Uncharacterized protein	xp_005246409
RPL3L	mRNA	0	0	0.205842	0.185972	0.357564	0.0712804	RPL3L	gga:416542	Uncharacterized protein	RPL3L	cDNA, FLJ93657, highly similar to Homo sapiens ribosomal protein L3-like (RPL3L), mRNA
PRRC2B	mRNA	20.6085	13.1342	17.237	15.5857	15.2265	19.8059	PRRC2B	gga:417177	Uncharacterized protein
SLC16A13	mRNA	0	0	0	0	0	0	SLC16A13	gga:425860	Uncharacterized protein	SLC16A13	Monocarboxylate transporter 13
GPR180	mRNA	1.57034	1.86779	2.04819	2.41524	0.462061	2.27977	GPR180	gga:418792	Uncharacterized protein
GPR183	mRNA	0.484462	0.606452	0.695482	0.0698163	0.0503378	0.361254	GPR183	gga:769212	Uncharacterized protein	GPR183	Epstein-Barr virus induced gene 2 (Lymphocyte-specific G protein-coupled receptor), isoform CRA_a
GPR182	mRNA	0.187294	0	0.0448125	0.12146	0.233529	0	GPR182		Uncharacterized protein	GPR182	G-protein coupled receptor 182
LOC107053420	mRNA	52.0057	73.02	36.5546	30.0406	80.18	78.8466	LOC107053420
LOC107053421	ncRNA	0.0617811	0.09769	0	0.02671	0.0256774	0.122851	LOC107053421
LOC107053422	ncRNA	0	0	0	0.0159235	0.00510262	0	LOC107053422
LOC107053423	ncRNA	0	0	0.0268978	0.121507	0.0700855	0.0838292	LOC107053423
SPEF2	mRNA	0.136129	0.693584	0.144758	0.0523137	0.0251456	0.195498	SPEF2		sperm flagellar 2
ELL	mRNA	31.895	21.1622	26.6227	14.9897	22.8941	15.6691	ELL	gga:420124	Uncharacterized protein	ELL	cDNA FLJ75279, highly similar to Homo sapiens elongation factor RNA polymerase II (ELL), mRNA
ELN	mRNA	4.90731	1.95241	2.93913	6.32372	12.3427	5.16236	ELN		Elastin	ELN	cDNA FLJ34913 fis, clone NT2RP7000311, moderately similar to ELASTIN
MEI4	mRNA	0	0	0.0764557	0	0	0	MEI4
GPR132	mRNA	0.0161407	0.0255222	0	0.0558254	0.0134168	0.0641912	GPR132		Uncharacterized protein	GPR132	Truncated G protein-coupled receptor 132
ZAR1L	mRNA	0	0	0	0.303469	0.0972455	0.174473	ZAR1L	gga:771155	Uncharacterized protein
LOC107053417	mRNA	1.31019	0.159363	1.15747	0.784301	1.75928	1.40285	LOC107053417
LOC107053418	ncRNA	34.8701	26.6795	11.6265	13.033	37.2134	27.0644	LOC107053418
LOC107053419	mRNA	2.99815	1.40741	2.93663	3.9696	10.6112	3.49322	LOC107053419
GPR139	mRNA	0	0.0336394	0	0.0183951	0	0.0211517	GPR139	gga:431418	Uncharacterized protein	GPR139	Probable G-protein coupled receptor 139
EMB	mRNA	1.72892	1.7174	1.50617	1.05412	0.165824	1.98342	EMB	gga:395242	embigin homolog (mouse)	EMB	Embigin
LOC107053413	mRNA	0	0	0	0.0417451	0	0.0480009	LOC107053413
LOC107053414	mRNA	0	0	0	0	0	0	LOC107053414
LOC107053415	mRNA	0	0	0	0	0	0	LOC107053415
LOC107053416	mRNA	0.0458152	0	0	0.0396149	0	0.0455514	LOC107053416
GPR135	mRNA	0.167571	0.0588817	0.160374	0.144893	0.263105	0.0185118	GPR135	gga:428921	G protein-coupled receptor 135	GPR135	Leukocyte platelet-activating factor receptor
LOC107053410	ncRNA	0	0	0	0	0	0	LOC107053410
ZC3H10	mRNA	3.6152	3.01701	2.88327	5.68747	13.8568	4.54289	ZC3H10		Uncharacterized protein
LOC107053411	ncRNA	0	0.272431	0	0.148974	0	0	LOC107053411
LOC107053412	ncRNA	12.9703	10.5947	13.8252	14.2978	14.6136	11.2455	LOC107053412
EN2	mRNA	0	0	0	0	0	0	EN2		Homeobox protein engrailed-2	EN2	Homeobox protein engrailed-2
EN1	mRNA	0.0444824	0	0.0851438	0.0769249	0	0	EN1	gga:771008	Homeobox protein engrailed-1	EN1	Homeobox protein engrailed-1
AFTPH	mRNA	10.4778	15.7577	12.7493	10.8762	3.74787	11.8184	AFTPH	gga:421277	Uncharacterized protein	AFTPH	Aftiphilin
LOC107053406	ncRNA	0	0	0	0	0	0	LOC107053406
GPR126	mRNA	0.995972	2.09231	1.48426	0.504407	0.165578	1.40048	GPR126	gga:421673	Uncharacterized protein	ADGRG6	cDNA FLJ54856, highly similar to Homo sapiens G protein-coupled receptor 126 (GPR126), transcript variant b1, mRNA
LOC107053407	ncRNA	0	0	0	0	0	0	LOC107053407
LOC107053408	ncRNA	0.0184609	0	0	0	0.0153454	0	LOC107053408
GPR128	mRNA	0.122838	0.0647452	0.0783751	0.0354048	0	0	GPR128	gga:418390	Uncharacterized protein	ADGRG7	G protein-coupled receptor 128
LOC107053409	mRNA	0	0	0	0.0182562	0	0	LOC107053409
LOC107053402	ncRNA	0.136997	0.144415	0	0	0	0	LOC107053402
GPR123	mRNA	0.0532434	0.105237	0.114652	0.0460377	0	0.0397026	GPR123	gga:423825	Uncharacterized protein	ADGRA3	cDNA FLJ38547 fis, clone HCHON2001665, highly similar to Probable G-protein coupled receptor 125
LOC107053403	ncRNA	0	0.111928	0	0	0.0882596	0.0351891	LOC107053403
LOC107053404	ncRNA	0.039508	0	0	0	0	0.0392805	LOC107053404
GPR125	mRNA	8.14795	6.19725	9.36089	12.946	5.74408	14.7664	GPR125	gga:422817	Uncharacterized protein	ADGRA3	cDNA FLJ38547 fis, clone HCHON2001665, highly similar to Probable G-protein coupled receptor 125
LOC107053405	ncRNA	0	0	0	0	0	0	LOC107053405
ENG	mRNA	14.7171	8.15689	14.1334	19.3723	45.5285	13.1239	ENG	gga:771557	Uncharacterized protein	ENG	Endoglin (Osler-Rendu-Weber syndrome 1), isoform CRA_a
GPR124	mRNA	0.668817	0.380719	0.601686	1.01781	1.71231	0.917653	GPR124		Uncharacterized protein	ADGRA2	G protein-coupled receptor 124, isoform CRA_a
PCYOX1	mRNA	14.5298	11.5198	16.6086	21.3048	19.9707	16.6029	PCYOX1	gga:426297	Uncharacterized protein	PCYOX1	cDNA FLJ51879, highly similar to Prenylcysteine oxidase (EC 1.8.3.5)
LOC107053442	ncRNA	0	0.0175802	0.0319217	0.0192269	0	0.165811	LOC107053442
LOC107053443	ncRNA	0.125624	0	0.240458	0.108623	0.31327	0.249802	LOC107053443
LOC107053444	ncRNA	0.186274	0.214212	0.2431	0.175707	0.0703806	0.319892	LOC107053444
LOC107053445	ncRNA	0	0	0	0	0	0	LOC107053445
LOC107053440	ncRNA	0.183605	0.290321	0.410011	0.582108	0.050873	0.486793	LOC107053440
RPL12	mRNA	348.843	1113.7	448.053	255.454	366.313	304.478	RPL12	gga:417264	Uncharacterized protein	RPL12	60S ribosomal protein L12
LOC107053441	ncRNA	0	0	0	0	0	0	LOC107053441
RPL11	mRNA	1469.06	2578.76	1130.3	1491.52	802.748	1298.76	RPL11	gga:419682	Uncharacterized protein	RPL11	60S ribosomal protein L11
GPR153	mRNA	0.879731	0.50078	1.04401	0.486831	2.2523	0.874666	GPR153		G protein-coupled receptor 153
RPL14	mRNA	184.949	543.25	209.657	163.283	360.086	130.921	RPL14	gga:374134	Uncharacterized protein	RPL14	RPL14 protein
LOC107053439	ncRNA	0	0	0	0	0	0	LOC107053439
RPL13	mRNA	625.48	1528.31	728.807	497.382	800.997	389.329	RPL13	gga:395849	60S ribosomal protein L13	xp_005256377
RPL15	mRNA	371.346	658.721	451.433	380.323	331.766	317.041	RPL15	gga:428442	60S ribosomal protein L15	xp_005265420
GPR156	mRNA	0.839811	0.36887	0.558154	0.726156	1.45434	0.463875	GPR156	gga:418333	Uncharacterized protein	GPR156	Probable G-protein-coupled receptor 156
LOC107053435	ncRNA	0	0	0	0	0	0	LOC107053435
LOC107053436	mRNA	0	0	0	0	0	0	LOC107053436
GPR155	mRNA	20.0894	17.4891	19.1087	22.6581	6.857	26.38	GPR155	gga:426454	Uncharacterized protein	GPR155	Integral membrane protein GPR155
RPL17	mRNA	881.161	1700.21	803.921	1254.53	1058.06	690.706	RPL17	gga:426845	Uncharacterized protein	RPL17	HCG24487, isoform CRA_c
LOC107053437	ncRNA	0	0.0280633	0	0	0	0	LOC107053437
GPR158	mRNA	2.77385	2.45621	2.78745	1.75087	1.61401	1.76504	GPR158		Uncharacterized protein	GPR158	Probable G-protein coupled receptor 158
LOC107053438	ncRNA	0	0	0	0	0	0	LOC107053438
GPR157	mRNA	3.81845	1.85448	2.92356	13.3011	14.8046	12.23	GPR157	gga:419439	Uncharacterized protein	GPR157	cDNA FLJ77244, highly similar to Homo sapiens G protein-coupled receptor 157 (GPR157), mRNA
RPL19	mRNA	2528.88	3848.46	2027.55	2480.61	4036.7	1734.54	RPL19	gga:420003	Ribosomal protein L19	RPL19	60S ribosomal protein L19
LOC107053431	ncRNA	0.0810782	0.0641015	0	0.105158	0	0.0403056	LOC107053431
LOC107053432	ncRNA	0	0	0.0688157	0	0	0	LOC107053432
LOC107053433	ncRNA	0	0.0805523	0	0	0	0	LOC107053433
LOC107053434	ncRNA	0	0	0	0	0	0	LOC107053434
F10	mRNA	0.870201	1.08932	0.832826	1.53622	0.42195	1.15359	F10	gga:395876	Coagulation factor X	F10	Coagulation factor X, isoform CRA_a
F11	mRNA	0	0	0	0	0	0	F11	gga:422723	Uncharacterized protein	F11	Coagulation factor XI
LOC107053430	ncRNA	0.0683389	0	0.0327019	0.0886355	0.0284029	0.169863	LOC107053430
NMNAT3	mRNA	0	0.311559	0	0.11358	0.0545946	0.0653005	NMNAT3	gga:424820	Uncharacterized protein	NMNAT1	Nicotinamide nucleotide adenylyltransferase 1, isoform CRA_a
NMNAT2	mRNA	0.146335	0.115694	0.385137	0.316327	0.212868	0.290984	NMNAT2	gga:771393	Uncharacterized protein	NMNAT2	cDNA FLJ77295, highly similar to Homo sapiens nicotinamide nucleotide adenylyltransferase 2 (NMNAT2), transcript variant 1, mRNA
GPR141	mRNA	0	0	0	0	0.0156374	0	GPR141	gga:420733	Uncharacterized protein	GPR141	Probable G-protein-coupled receptor 141
GPR143	mRNA	0.300742	0.380433	0.402955	0.0520082	0.549972	0.657822	GPR143	gga:418652	Uncharacterized protein	GPR143	G-protein-coupled receptor 143
NMNAT1	mRNA	3.46058	2.7886	3.66226	3.25119	1.16169	3.47374	NMNAT1	gga:419446	nicotinamide nucleotide adenylyltransferase 1
LOC107053428	ncRNA	0.340475	0.468146	0.328685	0.171518	0.105823	0.256093	LOC107053428
GPR149	mRNA	0.0796592	0.0839729	0.165182	0.103318	0.0993234	0.118801	GPR149	gga:395382	Probable G-protein coupled receptor 149	GPR149	HCG2022073
MSRB3	mRNA	14.8646	15.0719	16.7194	13.0914	4.76407	14.2001	MSRB3	gga:417833	Uncharacterized protein	MSRB3	Methionine-R-sulfoxide reductase B3
LOC107053429	ncRNA	0.230873	0.365063	0.110479	0	0	0	LOC107053429
ANKS4B	mRNA	0	0	0	0	0	0	ANKS4B	gga:427007	Uncharacterized protein	ANKS4B	Ankyrin repeat and SAM domain-containing protein 4B
LOC107053424	mRNA	0	0	0	0	0	0	LOC107053424
LOC107053425	ncRNA	0	0	0	0	0	0	LOC107053425
LOC107053426	ncRNA	0	0	0	0	0	0	LOC107053426
LOC107053427	ncRNA	0.0276914	0.0437864	0.0795061	0.0239438	0	0.0275319	LOC107053427
GPR146	mRNA	7.09486	8.01842	8.55296	5.63329	2.89205	5.75399	GPR146	gga:416456	Uncharacterized protein	GPR146	HCG1747714, isoform CRA_a
MSRB1	mRNA	29.2978	24.0685	28.5551	39.6589	35.4384	25.7809	MSRB1	gga:416540	Uncharacterized protein	MSRB1	Methionine-R-sulfoxide reductase B1
LOC107053464	ncRNA	0.0479243	0	0	0	0.0199182	0	LOC107053464
LOC107053465	mRNA	0	0	0	0	0	0	LOC107053465
LOC107053466	mRNA	0	0	0	0	0.0397197	0	LOC107053466
LOC107053467	ncRNA	0	0	0	0	0	0	LOC107053467
COL16A1	mRNA	0.46752	0.295702	0.340055	0.501269	1.83429	0.371862	COL16A1	gga:430477	Uncharacterized protein
LOC107053460	ncRNA	0	0	0	0	0	0	LOC107053460
LOC107053461	ncRNA	0.163102	0	0.156097	0.141029	0.406729	0.162163	LOC107053461
LOC107053462	ncRNA	0.0472076	0.223938	0.0903601	0	0.117722	0.0469357	LOC107053462
LOC107053463	ncRNA	0	0	0	0	0	0	LOC107053463
MIR1634-2	miRNA	0	0	0	0	0	0	MIR1634-2		microRNA mir-1634-2
LOC424214	mRNA	0.274207	0.0481759	0.26243	0.31613	0.81042	0.363504	LOC424214	gga:424214	Phosphoinositide phospholipase C	PLCD4	cDNA FLJ59122, highly similar to Homo sapiens phospholipase C, delta 4 (PLCD4), mRNA
LOC107053457	ncRNA	0.176964	0.139911	0	0	0	0.263918	LOC107053457
LOC107053458	ncRNA	0	0	0.0183212	0.0165527	0.0159127	0	LOC107053458
LOC107053459	ncRNA	0.0777912	0	0.0744501	0.20179	0.193989	0	LOC107053459
MEN1	mRNA	15.0556	11.2875	10.6825	14.8137	25.3532	14.7108	MEN1
LOC107053453	ncRNA	0.116989	0.0462466	0.0279911	0.0758673	0	0.0581577	LOC107053453
LOC107053454	ncRNA	0.0693069	0	0.0663302	0.0599273	0.115221	0	LOC107053454
RNF43	mRNA	24.5308	12.8424	22.1971	18.576	19.7147	21.6065	RNF43		Uncharacterized protein	RNF43	E3 ubiquitin-protein ligase RNF43
LOC107053455	ncRNA	0	0.0901229	0	0.197128	0.0473768	0.0566673	LOC107053455
RNF44	mRNA	3.51422	2.31533	3.73699	5.86624	8.05345	5.72625	RNF44		Uncharacterized protein	RNF44	Ring finger protein 44, isoform CRA_b
LOC107053456	ncRNA	0	0	0	0	0	0	LOC107053456
LOC107053450	ncRNA	0	0	0	0	0	0	LOC107053450
LOC107053451	ncRNA	0.0692578	0	0.0662832	0.0598849	0	0	LOC107053451
LOC107053452	ncRNA	0	0	0	0	0	0	LOC107053452
F2R	mRNA	12.5344	18.6292	16.129	9.7849	1.76719	13.8714	F2R	gga:427212	Uncharacterized protein	F2R	Coagulation factor II (Thrombin) receptor, isoform CRA_a
RNF41	mRNA	43.0787	28.4599	38.2634	50.1326	109.674	48.6	RNF41	gga:426468	Uncharacterized protein
MELK	mRNA	1.76883	1.95134	1.45664	1.70729	0.786446	1.79954	MELK	gga:428391	Uncharacterized protein	xp_005251690
RP11-20I23.1	mRNA	5.32091	3.9664	4.31293	3.55859	2.41907	3.99469	RP11-20I23.1
LOC424201	mRNA	0.667104	0.458628	0.499659	0.927932	2.60384	0.519075	LOC424201	gga:424201	Uncharacterized protein
ERH	mRNA	119.249	174.6	129.598	147.838	86.6174	115.224	ERH	gga:423262	Enhancer of rudimentary homolog	ERH	Enhancer of rudimentary homolog
ERG	mRNA	6.57562	5.89955	7.33878	5.5966	2.46736	6.48652	ERG	gga:374146	Erg isoform C-1-1	ERG	Transcriptional regulator ERG
LOC107053446	ncRNA	0	0	0	0	0	0	LOC107053446
LOC107053447	mRNA	0	0	0	0.0402365	0	0	LOC107053447
LOC107053448	ncRNA	0.0288676	0.0228232	0	0.0124804	0	0.0143507	LOC107053448
LOC107053449	ncRNA	0	0	0	0	0	0	LOC107053449
LOC107053486	ncRNA	0.0766698	0.0727394	0.0880522	0.0662938	0.0254923	0.10672	LOC107053486
LOC107053487	ncRNA	0.511812	0.742775	0.6039	0.29099	0.151526	0.195181	LOC107053487
LOC107053488	ncRNA	0.32913	0.242867	0.146997	0.284588	0.601887	0.327235	LOC107053488
LOC107053489	ncRNA	1.87501	1.85302	1.8635	1.138	1.19891	2.31235	LOC107053489
LOC107053482	ncRNA	0	0.106278	0	0	0	0	LOC107053482
C3ORF70	mRNA	2.6449	1.49928	1.91042	5.17801	4.62523	5.03607	C3ORF70
ABHD3	mRNA	4.4524	4.96676	5.07838	3.26973	0.532335	4.30548	ABHD3	gga:421068	abhydrolase domain containing 3	ABHD3	Abhydrolase domain-containing protein 3
LOC107053483	ncRNA	0.0610489	0.0965321	0.0584268	0	0.050746	0.0606973	LOC107053483
LOC107053484	ncRNA	0.325566	0.30282	0.256598	0.165592	0.413893	0.342732	LOC107053484
ABHD2	mRNA	49.1571	48.9085	53.6548	19.9036	11.9823	23.9993	ABHD2	gga:415493	Uncharacterized protein	ABHD2	Abhydrolase domain containing 2, isoform CRA_a
ABHD1	mRNA	0.877983	0.854333	0.646365	1.51832	3.36836	0.604334	ABHD1
LOC107053485	ncRNA	0.183261	0.193185	0.116927	0.10564	0.0507777	0.0607352	LOC107053485
ABHD8	mRNA	0.0492756	0	0.141478	0.0852139	0.286718	0	ABHD8		Uncharacterized protein	ABHD8	cDNA, FLJ96412, highly similar to Homo sapiens abhydrolase domain containing 8 (ABHD8), mRNA
LOC107053480	ncRNA	0.0437369	0	0	0.0567267	0.0363557	0.0217425	LOC107053480
ABHD6	mRNA	6.94052	4.77715	5.93911	4.30677	5.46378	4.05915	ABHD6	gga:416009	Uncharacterized protein	ABHD6	Abhydrolase domain containing 6, isoform CRA_a
LOC107053481	ncRNA	0	0	0	0	0	0	LOC107053481
ABHD5	mRNA	9.80908	17.7326	14.3013	7.63838	0.929804	9.15375	ABHD5	gga:420673	Alpha/beta hydrolase domain-containing protein 5	ABHD5	1-acylglycerol-3-phosphate O-acyltransferase ABHD5
STRA8	mRNA	0.186343	0.0982171	0.17834	0.45652	0.309791	0.401419	STRA8	gga:417938	Uncharacterized protein	STRA8	Stimulated by retinoic acid gene 8 protein homolog
OARD1	mRNA	5.6984	7.07966	5.56496	6.18416	1.45002	6.12809	OARD1
ESD	mRNA	41.9287	75.6017	49.5651	45.4971	11.8472	37.3208	ESD		Uncharacterized protein	ESD	S-formylglutathione hydrolase
LOC426897	mRNA	0.22926	0	0.0940344	0.113276	0.245018	0.130251	LOC426897	gga:426897	Uncharacterized protein	KRT84	Keratin, type II cuticular Hb4
LOC107053479	ncRNA	0.0142655	0	0.0273056	0.0246698	0.011858	0.0141834	LOC107053479
GPR112	mRNA	0	0.0792122	0	0.0649737	0.0208206	0.0249035	GPR112	gga:422244	G protein-coupled receptor 112	ADGRG4	Probable G-protein coupled receptor 112
GPR114	mRNA	0	0.0707549	0.042825	0.0386911	0.223171	0	GPR114	gga:415634	G protein-coupled receptor 114
STRA6	mRNA	1.69668	0.954911	1.54125	2.53628	4.6135	2.45889	STRA6	gga:415301	Uncharacterized protein	xp_005254646
LOC107053475	ncRNA	0.0370687	0	0.0354766	0.16026	0.0308128	0.0368552	LOC107053475
LOC107053476	ncRNA	0	0	0	0.0246267	0	0	LOC107053476
LOC107053477	ncRNA	0.427716	0	0	0.295865	0.284426	0.170101	LOC107053477
LOC107053478	mRNA	0	0	0	0.0643478	0	0.0739907	LOC107053478
LOC107053471	ncRNA	0	0	0	0	0	0	LOC107053471
LOC107053472	ncRNA	0	0	0	0	0	0	LOC107053472
LOC107053473	ncRNA	0	0	0	0	0	0	LOC107053473
LOC107053474	ncRNA	0	0	0	0	0	0	LOC107053474
LOC107053470	mRNA	0	0	0	0	0	0	LOC107053470
PALB2	mRNA	2.02439	1.24275	1.80068	3.60381	2.27666	3.71763	PALB2	gga:416572	Uncharacterized protein	PALB2	Partner and localizer of BRCA2
TDRD12	mRNA	0.102223	0	0.114138	0.235703	0.0141619	0.203268	TDRD12	gga:768954	Uncharacterized protein	LOC101929327	tudor domain-containing protein 12-like
GPR107	mRNA	11.411	13.3072	11.5678	10.8751	3.15072	11.925	GPR107	gga:417186	Uncharacterized protein	GPR107	cDNA FLJ75421, highly similar to Homo sapiens lung seven transmembrane receptor 1 (LUSTR1) mRNA
LOC107053468	mRNA	0	0	0	0	0	0	LOC107053468
PKDCCa	mRNA	11.4713	9.43603	12.8133	13.2607	6.11701	14.0797	PKDCCa
LOC107053469	mRNA	0	0	0	0	0	0	LOC107053469
SPERT	mRNA	0.0673976	0.106571	0	0.116553	0	0.0670095	SPERT	gga:418848	Spermatid-associated protein	xp_005266342
TDRD15	mRNA	0	0.0203741	0	0.0111412	0	0	TDRD15		tudor domain containing 15
PKDCCb	mRNA	3.87325	2.21524	4.18011	9.01398	6.74743	7.12834	PKDCCb
LOC426827	mRNA	0	0	0	0	0	0	LOC426827	gga:426827	butyrophilin, subfamily 2, member A1-like
RNF10	mRNA	65.4064	44.2211	66.1804	60.1497	34.4228	73.6058	RNF10	gga:416974	Uncharacterized protein	RNF10	Ring finger protein 10, isoform CRA_a
RNF11	mRNA	31.8036	39.675	32.2221	30.6318	7.08511	32.8387	RNF11	gga:424631	Uncharacterized protein	RNF11	RING finger protein 11
SFT2D3	mRNA	1.45031	1.14663	1.52021	2.23934	3.55924	1.95694	SFT2D3
RNF13	mRNA	121.215	165.697	129.312	93.1605	29.9003	92.9177	RNF13	gga:396303	E3 ubiquitin-protein ligase RNF13	xp_005247148
RNF14	mRNA	8.83909	7.07512	9.56286	11.8203	4.8374	12.0087	RNF14	gga:416340	ring finger protein 14	RNF14	cDNA FLJ13636 fis, clone PLACE1011160, highly similar to RING finger protein 14
CALCOCO2	mRNA	26.5637	33.9009	30.5375	21.365	12.7781	23.254	CALCOCO2	gga:419993	Uncharacterized protein	xp_005256988
LOC426825	mRNA	0	0	0	0	0	0	LOC426825	gga:426825	Sulfotransferase	SULT2B1	Sulfotransferase family cytosolic 2B member 1
ADRA1D	mRNA	0	0	0.0178499	0	0	0.037087	ADRA1D	gga:422933	Uncharacterized protein	ADRA1D	Adrenergic, alpha-1D-, receptor
TREM2	mRNA	0	0.464688	0.843768	1.14348	4.39708	1.46093	TREM2	gga:419920	Triggering receptor expressed on myeloid cells	TREM2	cDNA, FLJ92504, Homo sapiens triggering receptor expressed on myeloid cells 2(TREM2), mRNA
ADRA1B	mRNA	0.00874386	0.0414781	0	0.0302421	0.0290729	0.0434676	ADRA1B	gga:373890	Uncharacterized protein	ADRA1B	Alpha-1B adrenergic receptor
ADRA1A	mRNA	0.0117749	0	0.0112692	0.0203627	0.039151	0.0351213	ADRA1A	gga:428203	Uncharacterized protein
RPL7A	mRNA	1817.1	2951.43	1803.06	1875.67	2459.51	1408.27	RPL7A	gga:417158	60S ribosomal protein L7a	RPL7A	60S ribosomal protein L7a
LOC414835	mRNA	0.0177881	0.0421906	0.0680965	0.038452	0.0591445	0.0442142	LOC414835	gga:414835	Uncharacterized protein	FAT1	Protocadherin Fat 1
RNF17	mRNA	0	0.0502161	0.0151969	0.0411897	0	0	RNF17	gga:418961	Uncharacterized protein
C3ORF58	mRNA	9.08893	12.0431	10.2401	8.65473	2.44822	12.8343	C3ORF58	gga:424771	Uncharacterized protein	C3orf58	cDNA FLJ37842 fis, clone BRSSN2012103
LOC107053497	mRNA	0.100371	0.158709	0.384239	0.0867871	0.0417158	0.149689	LOC107053497
LOC107053498	ncRNA	0.0623122	0.147795	0.14909	0.134698	0.0776943	0.123907	LOC107053498
LOC107053499	ncRNA	0.160166	0.168839	0	0.323143	0.133136	0.318487	LOC107053499
PDCD6IP	mRNA	102.917	106.687	111.501	68.2367	39.7903	74.3514	PDCD6IP	gga:420725	Uncharacterized protein	PDCD6IP	Programmed cell death 6-interacting protein
LOC107053493	ncRNA	8.05225	10.409	8.43768	8.79208	2.49168	7.62604	LOC107053493
LOC107053494	ncRNA	1.22091	1.88228	1.37783	0.672998	0.279089	0.966049	LOC107053494
LOC107053495	ncRNA	0.245266	0.603279	0.391221	0.400584	0.294485	0.487708	LOC107053495
LOC107053496	ncRNA	0.31166	0	0	0.538964	0	1.23946	LOC107053496
MEPE	mRNA	0	0	0	0	0.0542306	0	MEPE	gga:395256	Ovocleidin-116
LOC107053490	ncRNA	0	0.0610418	0	0	0	0	LOC107053490
LOC107053491	ncRNA	0	0	0	0	0	0	LOC107053491
LOC107053492	ncRNA	4.32536	3.63342	5.30385	2.68812	0.89885	4.43484	LOC107053492
RANGAP1	mRNA	42.9779	40.5649	44.4127	42.5477	32.232	42.1074	RANGAP1	gga:417997	Uncharacterized protein	RANGAP1	Ran GTPase activating protein 1, isoform CRA_d
ADRA2C	mRNA	0.205591	0.0361207	0.174899	0.322615	0.208871	0.317967	ADRA2C	gga:428799	Uncharacterized protein	ADRA2C	Alpha-2C adrenergic receptor
ADRA2B	mRNA	0.0635876	0	0	0	0.105713	0	ADRA2B	gga:427631	Uncharacterized protein	ADRA2A	Alpha-2A adrenergic receptor
ADRA2A	mRNA	1.93147	1.59344	2.17	2.3962	3.72292	2.81095	ADRA2A	gga:428980	Uncharacterized protein	ADRA2A	Alpha-2A adrenergic receptor
EVC	mRNA	4.17418	3.42239	3.625	3.65383	2.27032	4.20138	EVC	gga:422851	Uncharacterized protein	EVC	Ellis-van Creveld syndrome protein
EVL	mRNA	70.939	74.6086	73.9548	57.0291	40.189	57.4247	EVL	gga:423453	Uncharacterized protein	EVL	Enah/Vasp-like, isoform CRA_a
LOC426821	mRNA	5.90982	3.48305	5.21895	14.9352	18.8237	12.0187	LOC426821	gga:426821	zinc finger protein 624-like	xp_005258806
LOC426820	mRNA	0.678343	0.547252	0.384225	1.97508	3.50976	1.85814	LOC426820	gga:426820	deleted in malignant brain tumors 1 protein-like
SFT2D2	mRNA	12.8202	15.7009	13.7056	10.8944	1.0088	15.4887	SFT2D2	gga:418373	Uncharacterized protein	SFT2D2	Vesicle transport protein SFT2B
SFT2D1	mRNA	14.9122	24.5007	16.2787	17.5531	2.75995	15.6082	SFT2D1	gga:769380	Uncharacterized protein	SFT2D1	Vesicle transport protein SFT2A
SSX2IP	mRNA	3.06093	3.67655	3.1548	1.52693	0.489299	1.19976	SSX2IP	gga:424532	Uncharacterized protein	SSX2IP	Afadin- and alpha-actinin-binding protein
RNF32	mRNA	0	0	0	0	0	0	RNF32	gga:770441	Uncharacterized protein	RNF32	Ring finger protein 32, isoform CRA_b
SMARCD1	mRNA	21.9424	16.8844	22.9494	29.5133	27.6797	26.4186	SMARCD1	gga:426882	Uncharacterized protein	SMARCD1	SWI/SNF related, matrix associated, actin dependent regulator of chromatin, subfamily d, member 1, isoform CRA_e
SMARCD2	mRNA	49.3673	26.4564	46.9831	62.1614	104.806	59.9142	SMARCD2	gga:428275	Uncharacterized protein
SMARCD3	mRNA	0.690923	0.487021	0.597513	0.892528	0.422091	1.14215	SMARCD3	gga:430336	Uncharacterized protein	SMARCD3	SWI/SNF-related matrix-associated actin-dependent regulator of chromatin subfamily D member 3
RNF34	mRNA	18.0318	21.1597	18.6161	16.9112	13.5134	18.1397	RNF34	gga:416843	Uncharacterized protein	RNF34	E3 ubiquitin-protein ligase RNF34
RNF38	mRNA	8.8667	7.71114	9.74031	8.11673	2.91608	10.5021	RNF38	gga:427281	Uncharacterized protein	RNF38	E3 ubiquitin-protein ligase RNF38
PUF60	mRNA	76.7815	73.5996	73.7283	102.366	113.24	79.6843	PUF60	gga:426402	Uncharacterized protein	PUF60	Poly(U)-binding-splicing factor PUF60
C3ORF30	mRNA	0.0845089	0.133628	0	0.073072	0	0	C3ORF30	gga:770477	chromosome 1 open reading frame, human C3orf30
C3ORF33	mRNA	1.20816	1.36456	2.89069	4.25325	5.23655	5.57703	C3ORF33
MEST	mRNA	1.78348	2.54718	2.09231	2.58677	0.908625	2.34521	MEST	gga:427684	Uncharacterized protein	xp_005277686
SMARCE1	mRNA	87.0951	107.955	93.1963	123.106	208.858	117.119	SMARCE1	gga:420047	Uncharacterized protein	SMARCE1	SWI/SNF related, matrix associated, actin dependent regulator of chromatin, subfamily e, member 1, isoform CRA_a
RNF20	mRNA	19.6121	16.2572	17.0557	19.8447	23.709	22.6647	RNF20	gga:427310	E3 ubiquitin-protein ligase BRE1A	RNF20	E3 ubiquitin-protein ligase BRE1A
RNF24	mRNA	19.2693	22.6834	19.0307	13.5502	14.3644	11.5797	RNF24		ring finger protein 24	RNF24	RING finger protein 24
RNF25	mRNA	9.6495	5.62613	8.69022	10.4849	13.8179	8.82982	RNF25	gga:424211	Uncharacterized protein	RNF25	E3 ubiquitin-protein ligase RNF25
RNF26	mRNA	10.5316	5.98756	8.0691	11.5108	12.4675	10.7945	RNF26	gga:769803	Uncharacterized protein	RNF26	cDNA FLJ16070 fis, clone HSYRA1000062, highly similar to RING finger protein 26
LOC426836	ncRNA	0	0	0	0	0	0	LOC426836	gga:426836	butyrophilin subfamily 1 member A1-like
PNRC1	mRNA	66.2271	57.3082	72.0951	84.8634	72.2181	97.2412	PNRC1	gga:421817	proline-rich nuclear receptor coactivator 1	PNRC1	Proline-rich nuclear receptor coactivator 1
PNRC2	mRNA	40.8269	62.894	44.9032	55.8995	14.497	71.4503	PNRC2	gga:419688	Proline-rich nuclear receptor coactivator 2	PNRC2	Proline-rich nuclear receptor coactivator 2, isoform CRA_a
TRMT61A	mRNA	1.19866	1.70817	1.4446	2.95579	1.4146	2.78078	TRMT61A	gga:423481	Uncharacterized protein	TRMT61A	Chromosome 14 open reading frame 172, isoform CRA_b
TRMT61B	mRNA	5.5047	5.48041	5.98372	9.16688	2.881	9.59464	TRMT61B		Uncharacterized protein
BET1	mRNA	11.3383	14.1894	13.4046	11.6912	2.16721	9.76595	BET1	gga:420563	Uncharacterized protein	BET1	BET1 homolog (S. cerevisiae)
C3ORF48	mRNA	0	0	0	0	0	0.0298094	C3ORF48	gga:428440	protein phosphatase 2C-like domain containing 1	PPM1L	Protein phosphatase 1L
C3ORF17	mRNA	4.65154	3.88974	4.92262	7.30927	4.64727	6.71479	C3ORF17
AFG3L2	mRNA	41.8025	47.0432	41.1923	29.8511	13.6079	31.6518	AFG3L2	gga:421036	Uncharacterized protein	AFG3L2	AFG3 ATPase family gene 3-like 2 (Yeast), isoform CRA_a
COX7A2L	mRNA	34.5802	47.3397	43.8306	51.5062	8.61688	37.6116	COX7A2L	gga:421392	Uncharacterized protein	xp_005264693
AKAP9	mRNA	11.9142	10.3922	10.2858	10.494	7.23793	13.7633	AKAP9	gga:395695	Uncharacterized protein	AKAP9	A-kinase anchor protein 9
LOC424167	mRNA	0.0193785	0.0612836	0.0370924	0.0167559	0.0322162	0.0385338	LOC424167		collagen, type XXVIII, alpha 1-like
EZR	mRNA	346.724	441.062	343.118	250.71	266.324	275.155	EZR	gga:395701	Ezrin	EZR	cDNA, FLJ92973, highly similar to Homo sapiens villin 2 (ezrin) (VIL2), mRNA
ANKRA2	mRNA	19.0775	25.2761	25.2244	17.1538	4.62687	18.7784	ANKRA2	gga:426153	Uncharacterized protein	ANKRA2	Ankyrin repeat, family A (RFXANK-like), 2, isoform CRA_a
GPM6A	mRNA	0	0	0	0	0	0	GPM6A	gga:422569	Uncharacterized protein	GPM6A	Neuronal membrane glycoprotein M6-a
HIST1H46	mRNA	4.07756	4.46368	6.30392	2.7121	0.782172	0.623704	HIST1H46	gga:417946	histone cluster 1, H4-VI, germinal H4 (similar to human histone cluster 1, class H4 genes)	xp_005277469
NHLH2	mRNA	0	0	0	0	0	0	NHLH2	gga:395578	NSCL2 protein	NHLH2	Nescient helix loop helix 2, isoform CRA_a
GNG10	mRNA	10.0662	17.3011	15.8331	13.5479	5.82082	12.8802	GNG10	gga:769603	Guanine nucleotide-binding protein subunit gamma	GNG10	Guanine nucleotide-binding protein subunit gamma
HIST1H3A	mRNA	13.2598	20.3762	12.3329	15.9869	29.0299	8.54141	HIST1H3A
NHLH1	mRNA	0	0	0	0	0.0317509	0	NHLH1	gga:373910	Basic helix-loop-helix protein NSCL1	NHLH1	Helix-loop-helix protein 1
HIST1H3H	mRNA	0.233003	1.84216	1.78397	0.100735	0.193681	0	HIST1H3H
GPM6B	mRNA	17.862	20.7592	16.9666	16.5451	4.47282	17.6925	GPM6B	gga:418632	Uncharacterized protein	GPM6B	Glycoprotein M6B, isoform CRA_b
LOC424199	mRNA	0	0	0	0	0	0	LOC424199	gga:424199	uncharacterized LOC424199
SLC33A1	mRNA	29.9977	25.8161	30.2781	20.0134	9.18377	21.2849	SLC33A1	gga:425029	Uncharacterized protein	SLC33A1	Acetyl-coenzyme A transporter 1
GNG12	mRNA	29.8153	29.8359	29.2269	34.9327	27.4068	27.3558	GNG12	gga:772239	Guanine nucleotide-binding protein subunit gamma	GNG12	Guanine nucleotide-binding protein subunit gamma
GNG11	mRNA	1.80482	3.48802	1.7273	2.77434	10.0015	2.59195	GNG11	gga:771999	Uncharacterized protein	GNG11	Guanine nucleotide-binding protein G(I)/G(S)/G(O) subunit gamma-11
GNG13	mRNA	0.0511025	0	0	0	0	0.0508083	GNG13	gga:771014	Uncharacterized protein	GNG13	Guanine nucleotide-binding protein G(I)/G(S)/G(O) subunit gamma-13
HIST1H4A	mRNA	0.1981	2.50593	0.568775	0.17129	0.494003	0.196959	HIST1H4A
CDAN1	mRNA	8.53191	4.95171	6.52932	6.43783	4.86083	7.94268	CDAN1	gga:423239	Uncharacterized protein	CDAN1	Codanin-1
HIST1H4D	mRNA	1.73513	3.84109	2.15879	1.05022	0.288461	0.517542	HIST1H4D
ITM2A	mRNA	319.521	514.72	396.001	258.799	51.2451	252.577	ITM2A	gga:422145	integral membrane protein 2A	xp_005262287
ITM2B	mRNA	89.7941	119.122	115.454	98.139	21.0457	105.627	ITM2B	gga:395969	Integral membrane protein 2B	ITM2B	Integral membrane protein 2B
ITM2C	mRNA	4.429	2.88369	3.49076	2.78773	1.40765	3.49689	ITM2C	gga:424831	Uncharacterized protein	ITM2C	Integral membrane protein 2C, isoform CRA_a
ACVRL1	mRNA	10.4314	7.59512	10.0763	20.137	52.1065	12.928	ACVRL1		Receptor protein serine/threonine kinase
OLA1	mRNA	86.6641	98.5537	88.4641	74.6391	23.4113	68.046	OLA1	gga:424144	Obg-like ATPase 1	OLA1	cDNA FLJ58890, highly similar to GTP-binding protein PTD004
QRFP	mRNA	0	0	0	0	0	0	QRFP	gga:771867	pyroglutamylated RFamide peptide	QRFP	Orexigenic neuropeptide QRFP
ANKRD9	mRNA	8.64302	9.47844	8.93889	5.84607	7.58997	4.85103	ANKRD9	gga:423469	ankyrin repeat domain 9	ANKRD9	ankyrin repeat domain 9
GLIPR1	mRNA	0.0766338	0	0.0733424	0	0	0	GLIPR1	gga:427869	GLI pathogenesis-related 1 (glioma)	GLIPR1	Glioma pathogenesis-related protein 1
GLIPR2	mRNA	51.5436	95.8883	63.3983	51.232	29.3758	47.9574	GLIPR2	gga:420999	Uncharacterized protein	GLIPR2	Golgi-associated plant pathogenesis-related protein 1
ANKRD1	mRNA	17.7791	20.3492	17.4825	15.2675	11.686	14.2505	ANKRD1	gga:378926	Ankyrin repeat domain-containing protein 1	ANKRD1	Ankyrin repeat domain-containing protein 1
TNFAIP8L1	mRNA	14.2987	14.2555	14.334	13.8724	14.5045	10.4093	TNFAIP8L1	gga:420162	Tumor necrosis factor alpha-induced protein 8-like protein 1	TNFAIP8L1	Tumor necrosis factor alpha-induced protein 8-like protein 1
GNPNAT1	mRNA	65.7899	85.8708	71.4149	42.2493	9.12717	36.0716	GNPNAT1	gga:423588	Uncharacterized protein	GNPNAT1	Glucosamine-phosphate N-acetyltransferase 1, isoform CRA_a
TNFAIP8L3	mRNA	1.08367	1.09475	1.44045	0.41645	0.150131	0.658429	TNFAIP8L3	gga:427499	tumor necrosis factor, alpha-induced protein 8-like 3	TNFAIP8L3	tumor necrosis factor, alpha-induced protein 8-like 3
ANKRD2	mRNA	1.22454	0.564748	1.02546	2.5147	4.32601	1.36968	ANKRD2	gga:423841	Uncharacterized protein	ANKRD2	Ankyrin repeat domain-containing protein 2
DLAT	mRNA	26.0964	26.1602	27.0305	27.1585	11.83	30.5989	DLAT	gga:419796	Acetyltransferase component of pyruvate dehydrogenase complex	DLAT	Acetyltransferase component of pyruvate dehydrogenase complex
ANKRD6	mRNA	1.04729	0.668772	0.809559	1.32351	2.394	0.841018	ANKRD6	gga:421813	Uncharacterized protein
RSPRY1	mRNA	14.6481	9.86843	12.5617	11.6829	5.0986	12.1969	RSPRY1	gga:415648	Uncharacterized protein	xp_005256282
AVPR1B	mRNA	0	0	0	0	0	0	AVPR1B	gga:428263	Uncharacterized protein	AVPR1B	Vasopressin V1b receptor
STRBP	mRNA	7.63921	7.06606	6.72791	6.20828	2.42988	7.00692	STRBP	gga:417105	Spermatid perinuclear RNA-binding protein	STRBP	Spermatid perinuclear RNA-binding protein
AVPR1A	mRNA	0.155706	0	0.0745093	0.134634	0	0.0774048	AVPR1A	gga:771773	Uncharacterized protein	AVPR1A	Vasopressin V1a receptor
MSS51	mRNA	0	0	0.0572133	0	0.149076	0	MSS51		Uncharacterized protein	MSS51	Putative protein MSS51 homolog, mitochondrial
IGFN1	mRNA	0.0757441	0.085549	0.176049	0.187124	0.0899446	0.279715	IGFN1	gga:771410	immunoglobulin-like and fibronectin type III domain containing 1	IGFN1	Immunoglobulin-like and fibronectin type III domain-containing protein 1
PALD1	mRNA	42.5582	22.9076	34.1221	37.245	72.9511	33.3629	PALD1	gga:373898	Paladin	PALD1	Paladin
RPUSD4	mRNA	6.9166	5.78471	6.51012	11.1209	21.2868	10.6277	RPUSD4	gga:768808	Uncharacterized protein	RPUSD4	RNA pseudouridylate synthase domain containing 4, isoform CRA_a
RP11-196G11.1	mRNA	9.93476	13.3589	11.7541	14.4749	3.70641	10.6553	RP11-196G11.1
MDFIC	mRNA	25.6088	23.3488	22.3758	23.468	17.8903	26.9387	MDFIC	gga:417774	Uncharacterized protein	xp_005250357
RPUSD1	mRNA	9.64192	7.75334	8.91232	12.2205	19.4545	9.91413	RPUSD1		Uncharacterized protein	RPUSD1	RNA pseudouridylate synthase domain-containing protein 1
RPUSD2	mRNA	3.50005	2.32444	4.32114	7.71725	7.3607	7.02938	RPUSD2	gga:428833	RNA pseudouridylate synthase domain containing 2	RPUSD2	cDNA FLJ54391, highly similar to Homo sapiens RNA pseudouridylate synthase domain containing 2 (RPUSD2), mRNA
FRG1	mRNA	16.4717	29.2899	17.5098	17.3966	4.21653	16.7169	FRG1	gga:422726	FSHD region gene 1	FRG1	Protein FRG1
RPUSD3	mRNA	3.06775	2.42541	2.3488	4.86307	9.60511	2.3384	RPUSD3		RNA pseudouridylate synthase domain containing 3
STRAP	mRNA	56.08	63.8431	72.969	63.9136	22.0387	57.8293	STRAP	gga:418175	Serine-threonine kinase receptor-associated protein	STRAP	cDNA, FLJ79540, highly similar to Serine-threonine kinase receptor-associatedprotein
AKAP8	mRNA	0.889648	0.80385	1.70288	2.74732	13.7865	3.34856	AKAP8	gga:426167	A kinase (PRKA) anchor protein 8	AKAP8	cDNA FLJ50339, highly similar to A-kinase anchor protein 8
AKAP7	mRNA	2.83246	2.06023	2.90056	2.42464	1.67165	2.3374	AKAP7	gga:426926	Uncharacterized protein	AKAP7	A-kinase anchor protein 7 isoform gamma
AKAP6	mRNA	0.0429122	0.045236	0.0889832	0.0247365	0	0.0639977	AKAP6		Uncharacterized protein
AKAP5	mRNA	0.553533	0.540603	0.451853	0.816471	1.21796	0.874078	AKAP5	gga:423506	A kinase (PRKA) anchor protein 5	AKAP5	A-kinase anchor protein 5
LOC776607	mRNA	0	0	0	0	0	0	LOC776607	gga:776607	olfactory receptor 6M1-like	OR6M1	Olfactory receptor 6M1
AKAP2	mRNA	15.3292	12.4657	14.2516	14.3301	16.8925	17.4878	AKAP2	gga:100533110	A kinase (PRKA) anchor protein 2	PALM2-AKAP2	HCG28765, isoform CRA_b
AKAP1	mRNA	49.3697	40.0469	45.1378	35.6417	27.1153	41.4976	AKAP1	gga:417668	Uncharacterized protein
IRG1L	mRNA	0	0	0	0	0	0	IRG1L
LOC424155	mRNA	6.33484	5.36278	6.72051	7.80288	3.65125	8.40772	LOC424155		uncharacterized LOC424155
OLAH	mRNA	0	0	0	0	0.0219261	0.0262258	OLAH	gga:420532	Uncharacterized protein	OLAH	S-acyl fatty acid synthase thioesterase, medium chain
PDZK1IP1	mRNA	0.37894	0.149798	0.271999	0.327657	0.787472	0.282569	PDZK1IP1	gga:424619	Uncharacterized protein	PDZK1IP1	PDZK1-interacting protein 1
FAH	mRNA	3.13784	3.92796	2.31487	4.91764	6.30336	3.18476	FAH	gga:415482	Uncharacterized protein	FAH	cDNA FLJ51912, highly similar to Fumarylacetoacetase (EC 3.7.1.2)
FAP	mRNA	41.6532	54.48	47.3857	37.8373	2.53471	46.7892	FAP	gga:424186	Uncharacterized protein	FAP	cDNA, FLJ96506, highly similar to Homo sapiens fibroblast activation protein, alpha (FAP), mRNA
DLC1	mRNA	8.93134	7.99301	11.4831	12.4863	11.2364	14.5128	DLC1	gga:422740	Uncharacterized protein	DLC1	cDNA FLJ76742, highly similar to Homo sapiens deleted in liver cancer 1 (DLC1), transcript variant 2, mRNA
FAS	mRNA	3.96842	5.52198	3.72202	3.29411	0.428831	2.36734	FAS	gga:395274	Fatty acid synthase	FAS	Truncated tumor necrosis factor receptor superfamily member 6
NUSAP1	mRNA	3.94343	7.25349	4.42874	4.6971	4.14757	4.9209	NUSAP1	gga:423213	Nucleolar and spindle-associated protein 1	NUSAP1	cDNA FLJ78441, highly similar to Homo sapiens nucleolar and spindle associated protein 1 (NUSAP1),mRNA
SIRPA	mRNA	0.055698	0.0880712	0.213223	0.240801	0.972262	0.0553772	SIRPA	gga:419267	signal-regulatory protein alpha	SIRPA	Tyrosine-protein phosphatase non-receptor type substrate 1
TBCCD1	mRNA	5.74898	3.73115	5.91266	11.6854	12.0182	12.0289	TBCCD1	gga:424869	TBCC domain-containing protein 1	TBCCD1	TBCC domain-containing protein 1
ANGEL2	mRNA	17.9853	17.5652	17.7581	16.6772	5.85149	16.7894	ANGEL2	gga:421363	angel homolog 2 (Drosophila)	ANGEL2	angel homolog 2 (Drosophila)
ANGEL1	mRNA	8.27349	6.11477	8.04403	10.0313	6.65855	11.8876	ANGEL1	gga:423370	angel homolog 1 (Drosophila)	xp_005267537
PAM16	mRNA	17.5751	37.8958	19.8785	20.5499	41.669	17.2753	PAM16	gga:416669	Uncharacterized protein	CORO7-PAM16	Protein CORO7-PAM16
GLTPD1	mRNA	4.78135	3.95685	4.70429	8.7322	5.23734	8.9745	GLTPD1	gga:419417	Uncharacterized protein	CPTP	Ceramide-1-phosphate transfer protein
TBL1XR1	mRNA	9.36929	11.1667	9.00349	5.5111	3.20001	7.7818	TBL1XR1	gga:426284	Uncharacterized protein	TBL1XR1	F-box-like/WD repeat-containing protein TBL1XR1
RGS9BP	mRNA	1.97886	2.07389	2.68665	2.62626	1.358	2.49364	RGS9BP	gga:395170	Regulator of G-protein signaling 9-binding protein	RGS9BP	Regulator of G-protein signaling 9-binding protein
ELMO1	mRNA	29.6153	32.9946	32.4023	19.216	7.71557	19.5174	ELMO1	gga:420735	Uncharacterized protein	ELMO1	cDNA FLJ77700, highly similar to Homo sapiens engulfment and cell motility 1 (ELMO1), transcript variant 1, mRNA
ELMO2	mRNA	50.9662	54.9003	55.9082	50.445	65.0001	57.2026	ELMO2	gga:419307	Uncharacterized protein	ELMO2	cDNA FLJ60834, highly similar to Engulfment and cell motility protein 2 (CED-12 homolog A)
RELL1	mRNA	14.5408	19.5923	15.9741	9.87706	3.52998	14.8846	RELL1	gga:422795	RELT-like protein 1	RELL1	RELT-like protein 1
ELMO3	mRNA	13.1075	8.93434	12.0778	18.0296	38.6941	17.1954	ELMO3		Uncharacterized protein	ELMO3	Engulfment and cell motility protein 3
RELL2	mRNA	0	0.0735461	0	0	0.0386625	0	RELL2	gga:416198	Uncharacterized protein	xp_005268475
ZC3H18	mRNA	17.6606	7.67707	16.2051	19.9408	37.6083	19.3087	ZC3H18	gga:415838	Uncharacterized protein	xp_005256340
ZC3H13	mRNA	47.7446	32.8264	45.9671	46.3568	56.6619	53.2327	ZC3H13	gga:418850	Uncharacterized protein	ZC3H13	Zinc finger CCCH domain-containing protein 13
ZC3H14	mRNA	15.3508	13.9323	15.3661	18.5556	11.5883	20.2071	ZC3H14	gga:423399	Zinc finger CCCH domain-containing protein 14	ZC3H14	Nuclear protein UKp68, isoform CRA_a
ZC3H15	mRNA	48.8218	68.151	50.3856	33.9061	7.54782	37.1321	ZC3H15	gga:423992	Zinc finger CCCH domain-containing protein 15	ZC3H15	cDNA FLJ61635, highly similar to Homo sapiens likely ortholog of mouse immediate early response, erythropoietin 4 (LEREPO4), mRNA
TGFB2	mRNA	13.0139	14.655	14.8313	7.23653	3.77194	8.85299	TGFB2		Transforming growth factor beta-2	TGFB2	cDNA, FLJ93591, highly similar to Homo sapiens transforming growth factor, beta 2 (TGFB2), mRNA
TGFB1	mRNA	26.1226	19.9264	29.7746	32.9162	116.59	29.9528	TGFB1		Transforming growth factor beta 1
TGFB3	mRNA	344.484	196.506	291.429	441.396	431.736	467.439	TGFB3	gga:396438	Transforming growth factor beta-3	TGFB3	Transforming growth factor, beta 3
BFAR	mRNA	8.75895	10.891	9.29724	12.221	4.30226	11.4398	BFAR	gga:416424	Uncharacterized protein	BFAR	cDNA, FLJ94525, highly similar to Homo sapiens bifunctional apoptosis regulator (BFAR), mRNA
NFKBIA	mRNA	254.005	228.358	246.215	54.4499	110.918	62.1546	NFKBIA	gga:396093	NF-kappa-B inhibitor alpha	NFKBIA	NF-kappa-B inhibitor alpha
DLG1	mRNA	31.1245	29.3982	30.3221	20.2602	6.68714	22.3711	DLG1	gga:424890	Uncharacterized protein	xp_005269350
FER	mRNA	5.18178	6.66951	5.3739	4.00646	1.36716	5.68823	FER	gga:415614	Tyrosine-protein kinase	FER	cDNA FLJ56544, highly similar to Proto-oncogene tyrosine-protein kinase FER (EC 2.7.10.2)
DLG2	mRNA	0.188671	0.242395	0.0789984	0.0815687	0.0392076	0.0820683	DLG2	gga:419024	Uncharacterized protein	DLG2	Disks large homolog 2
DLG3	mRNA	9.49685	7.22245	8.01432	9.74202	7.70429	7.07689	DLG3	gga:428706	discs, large homolog 3 (Drosophila)	xp_005262303
FES	mRNA	0.222268	0.100416	0.212721	0.878571	1.95315	0.441976	FES		Tyrosine-protein kinase	xp_005254935
DLG5	mRNA	3.654	3.48705	3.5972	4.25905	2.15424	5.6655	DLG5	gga:423728	Uncharacterized protein	DLG5	Disks large homolog 5
FEV	mRNA	0.474397	1.28594	0.778323	1.75798	4.78837	1.48238	FEV		Uncharacterized protein	FEV	Protein FEV
TGFBI	mRNA	423.25	284.897	331.285	385.844	656.092	393.032	TGFBI	gga:395897	Uncharacterized protein	TGFBI	Transforming growth factor beta
NFKBIE	mRNA	35.3139	26.0944	32.4878	15.4152	29.1054	12.752	NFKBIE	gga:421438	nuclear factor of kappa light polypeptide gene enhancer in B-cells inhibitor, epsilon	NFKBIE	Nuclear factor of kappa light polypeptide gene enhancer in B-cells inhibitor, epsilon, isoform CRA_a
GRSF1	mRNA	50.4715	38.983	42.5362	56.076	38.6521	58.3514	GRSF1	gga:422646	Uncharacterized protein
NFKBIB	mRNA	25.1122	23.2232	23.5966	32.1757	50.604	22.4708	NFKBIB		nuclear factor of kappa light polypeptide gene enhancer in B-cells inhibitor, beta
LOC776668	mRNA	0	0	0	0	0	0	LOC776668	gga:776668	T-cell-interacting, activating receptor on myeloid cells protein 1-like
DHTKD1	mRNA	6.47377	5.0953	6.08459	6.92803	2.24419	7.15807	DHTKD1	gga:426076	Uncharacterized protein	DHTKD1	Probable 2-oxoglutarate dehydrogenase E1 component DHKTD1, mitochondrial
ZC3H7A	mRNA	10.7644	11.7425	12.4035	12.6571	5.19355	14.6781	ZC3H7A	gga:416426	Uncharacterized protein	xp_005255328
ZC3H7B	mRNA	11.2659	5.90258	9.93384	16.7772	19.3766	21.9481	ZC3H7B	gga:417996	Uncharacterized protein	ZC3H7B	Zinc finger CCCH-type containing 7B, isoform CRA_b
NFKBIZ	mRNA	28.3005	18.3533	26.593	12.3522	9.13089	13.5577	NFKBIZ	gga:418404	Uncharacterized protein	NFKBIZ	NF-kappa-B inhibitor zeta
FGB	mRNA	0.47893	0.589009	0.356502	0.736203	0.221169	0.52908	FGB	gga:373926	Fibrinogen beta chain	FGB	cDNA FLJ53952, highly similar to Fibrinogen beta chain
FGA	mRNA	0.159124	0.150967	0.274122	0.165107	0.13227	0.221491	FGA	gga:396307	Fibrinogen alpha chain	FGA	Fibrinogen alpha chain
FGG	mRNA	0.368361	0.582463	0.940108	0.796274	0.255163	0.54936	FGG	gga:395837	Uncharacterized protein	FGG	Fibrinogen gamma chain, isoform CRA_a
PALLD	mRNA	93.5799	81.6636	92.1163	98.5354	51.5604	102.489	PALLD	gga:422428	Uncharacterized protein	PALLD	Palladin, cytoskeletal associated protein
CHMP3	mRNA	54.5486	104.88	63.2193	60.5641	41.5768	51.1714	CHMP3	gga:422918	Uncharacterized protein	CHMP3	Charged multivesicular body protein 3
CHMP6	mRNA	38.2573	40.8213	42.2643	37.8673	43.9723	37.2743	CHMP6	gga:428673	Charged multivesicular body protein 6	CHMP6	Charged multivesicular body protein 6
CHMP7	mRNA	32.3272	19.6325	29.7224	23.9228	23.5667	22.1293	CHMP7	gga:419535	Charged multivesicular body protein 7	xp_005273743
CHMP5	mRNA	32.0349	84.7769	41.2256	25.6745	7.85648	28.5241	CHMP5	gga:420968	Uncharacterized protein	CHMP5	Charged multivesicular body protein 5
RGS18	mRNA	0.105911	0.669875	0.506809	0.641041	0.52822	0.737105	RGS18	gga:424361	Uncharacterized protein	RGS18	cDNA FLJ78111, highly similar to Homo sapiens regulator of G-protein signalling 18 (RGS18), mRNA
RGS17	mRNA	2.86656	4.28087	1.98138	1.23931	0.264755	0.316673	RGS17	gga:395645	Regulator of G-protein signaling 17	RGS17	Regulator of G-protein signaling 17
RGS19	mRNA	1.07206	1.03734	1.14852	1.02382	2.35419	0.859072	RGS19	gga:374070	Uncharacterized protein	RGS19	cDNA FLJ59828, highly similar to Regulator of G-protein signaling 19
RGS14	mRNA	37.7855	20.6359	32.9283	45.8836	89.5642	35.1016	RGS14	gga:769193	Uncharacterized protein
RGS13	mRNA	0	0	0	0	0	0	RGS13	gga:429059	Uncharacterized protein	RGS13	Regulator of G-protein signalling 13, isoform CRA_a
RGS16	mRNA	0	0	0.101858	0.230064	0.221169	0	RGS16	gga:424409	Uncharacterized protein	RGS16	cDNA FLJ57620, highly similar to Regulator of G-protein signaling 16
DLL1	mRNA	1.56901	0.850615	1.50162	2.98467	3.42823	1.5154	DLL1	gga:395820	Delta-like protein	DLL1	Delta-like protein 1
STRN3	mRNA	22.1344	19.5313	20.9203	12.3466	4.51583	16.2406	STRN3	gga:423308	Uncharacterized protein
DLL3	mRNA	0	0	0	0	0	0	DLL3
DLL4	mRNA	1.37139	1.38918	1.10741	0.629952	0.872772	1.25697	DLL4	gga:423208	Delta-like protein	DLL4	Delta-like protein 4
PALMD	mRNA	0	0.0442117	0	0.0483528	0	0.0277994	PALMD	gga:424475	Uncharacterized protein	PALMD	Palmdelphin
RGS21	mRNA	0	0	0	0	0	0	RGS21	gga:769930	Uncharacterized protein
RGS20	mRNA	1.28523	1.10322	1.75719	2.2861	0.396809	2.40963	RGS20	gga:395646	Gz-selective GTPase-activating protein	RGS20	cDNA FLJ37184 fis, clone BRALZ2001559, highly similar to Regulator of G-protein signaling 20
RGS22	mRNA	0.0554403	0.0438318	0.0353728	0.0159791	0	0.0918684	RGS22	gga:420244	regulator of G-protein signaling 22
CLASP1	mRNA	11.1443	8.48826	9.94637	8.38283	6.17568	10.002	CLASP1	gga:429042	Uncharacterized protein	CLASP1	cDNA FLJ55778, highly similar to CLIP-associating protein 1
CLASP2	mRNA	19.3133	21.4673	24.3268	12.3552	5.78574	19.2494	CLASP2	gga:420724	Uncharacterized protein	CLASP2	CLIP-associating protein 2
DYX1C1	mRNA	1.30337	2.7479	1.61121	1.45568	0.406278	1.02589	DYX1C1	gga:415409	Uncharacterized protein	xp_005254254
DLK1	mRNA	0	0	0	0.0720148	0	0.0828066	DLK1	gga:423459	Uncharacterized protein	DLK1	Delta-like 1 homolog (Drosophila), isoform CRA_a
DLK2	mRNA	3.34763	1.9015	2.70617	5.48004	9.96899	5.13794	DLK2	gga:428576	Uncharacterized protein	DLK2	EGF-like-domain, multiple 9, isoform CRA_a
RGS10	mRNA	3.7639	5.36377	4.1952	3.76345	0.450634	4.32743	RGS10	gga:423930	Uncharacterized protein	RGS10	Regulator of G-protein signaling 10
RGS12	mRNA	0.650272	0.564801	0.648639	0.910716	0.281684	1.46607	RGS12	gga:395619	Uncharacterized protein	RGS12	cDNA FLJ78706
RGS11	mRNA	0.11664	0.184435	0.334892	0.60513	1.35738	0.173953	RGS11	gga:395621	Uncharacterized protein	RGS11	cDNA FLJ60431, highly similar to Regulator of G-protein signaling 11
NOC2L	mRNA	42.354	31.4355	40.5349	62.9756	46.5458	55.4867	NOC2L	gga:419433	Uncharacterized protein	xp_005244796
FRS2	mRNA	3.4633	3.95778	4.00876	2.23491	1.4012	3.71761	FRS2	gga:417845	Uncharacterized protein	FRS2	Fibroblast growth factor receptor substrate 2, isoform CRA_a
FRS3	mRNA	3.89398	2.56553	3.57146	6.08649	7.29322	6.97377	FRS3	gga:419923	Uncharacterized protein	FRS3	Fibroblast growth factor receptor substrate 3
RABL3	mRNA	2.75124	4.30356	2.77464	5.83215	1.91807	5.64727	RABL3	gga:418329	Rab-like protein 3	RABL3	Rab-like protein 3
C17H9ORF16	mRNA	16.3291	16.9751	15.7359	20.3238	17.2837	20.3359	C17H9ORF16	gga:417215	chromosome 17 open reading frame, human C9orf16	C9orf16	UPF0184 protein C9orf16
NOBOX	mRNA	0.219875	0.0802321	0.169964	0.153557	0.0702954	0.126121	NOBOX
RABL6	mRNA	25.1881	13.296	22.8766	29.099	25.6807	31.6561	RABL6		Uncharacterized protein
LOC107055700	mRNA	0.193211	0	0	0	0	0	LOC107055700
CDCA2	mRNA	2.03417	2.09771	2.14431	2.90597	1.23753	3.35611	CDCA2	gga:419524	cell division cycle associated 2	CDCA2	cDNA FLJ34845 fis, clone NT2NE2011221, highly similar to Homo sapiens cell division cycle associated 2 (CDCA2), mRNA
CDCA3	mRNA	3.82201	5.05965	5.27412	5.22614	3.54641	6.53954	CDCA3	gga:770517	cell division cycle associated 3	CDCA3	cDNA, FLJ93285, highly similar to Homo sapiens cell division cycle associated 3 (CDCA3), mRNA
CDCA4	mRNA	17.0161	25.8252	19.2297	17.3898	4.16754	18.8818	CDCA4	gga:423500	Uncharacterized protein	xp_005267849
MFI2	mRNA	0.975547	1.05776	1.30711	3.39819	3.40582	3.6026	MFI2	gga:396127	Ovotransferrin	MFI2	Melanotransferrin
CDCA7	mRNA	3.28374	3.83578	2.80295	7.49483	3.90991	7.47087	CDCA7	gga:425630	Uncharacterized protein	xp_005246940
CDCA9	mRNA	9.78613	17.9286	12.66	12.43	3.87094	10.8034	CDCA9	gga:415745	Borealin-2
RP11-514O12.4	mRNA	4.13456	4.9994	4.07336	4.54763	0.555952	5.04776	RP11-514O12.4
FUCA1	mRNA	5.78786	3.89219	6.36698	6.73027	10.9493	7.73885	FUCA1	gga:419687	Uncharacterized protein	FUCA1	cDNA FLJ52780, highly similar to Tissue alpha-L-fucosidase (EC 3.2.1.51)
FUCA2	mRNA	2.93496	3.94818	3.22815	3.1438	2.84019	3.91979	FUCA2	gga:421668	Uncharacterized protein	FUCA2	Plasma alpha-L-fucosidase
FN1	mRNA	1519.04	547.386	1210.7	1606.52	1685.18	1633.38	FN1	gga:396133	Fibronectin	FN1	Fibronectin 1, isoform CRA_n
MAGOH2	mRNA	99.8276	175.309	113.345	133.531	189.22	98.5009	MAGOH2	gga:374226	Protein mago nashi homolog	MAGOHB	Mago-nashi homolog, isoform CRA_c
LOC107055720	ncRNA	0	0	0	0	0	0	LOC107055720
LOC107055722	mRNA	0.763349	0	0.292225	0.264017	0	0.607163	LOC107055722
LOC107055721	ncRNA	0	0.180036	0.217937	0.0984495	0	0.113203	LOC107055721
PANX1	mRNA	0.53213	0.761284	0.630532	1.38035	1.30592	1.5872	PANX1	gga:772164	Pannexin
PANX2	mRNA	1.3389	0.808349	1.65416	1.28399	1.15341	1.59743	PANX2	gga:426934	Pannexin	PANX2	Pannexin
LOC107055717	mRNA	8.37854	5.03438	12.028	6.66507	0.417873	10.4962	LOC107055717
LOC107055716	ncRNA	0.348261	0	0.99991	0.301129	0	0.692511	LOC107055716
LOC107055719	mRNA	1.84296	1.16566	1.23467	1.59355	0	2.38206	LOC107055719
LOC107055718	ncRNA	0.39862	1.26062	0.95375	1.03402	0	0.396325	LOC107055718
LOC107055713	ncRNA	0.0290908	0	0.0278413	0	0.169269	0	LOC107055713
LOC107055712	mRNA	1.02815	0	1.52072	0.565732	0	0.46465	LOC107055712
LOC107055715	mRNA	0	0	0	0	0	0.447004	LOC107055715
PANX3	mRNA	1.34517	0.957161	1.41614	4.6525	5.25534	2.20675	PANX3	gga:768736	Pannexin	PANX3	Pannexin-3
LOC107055714	mRNA	0	0	0	0	0	0	LOC107055714
LOC107055711	ncRNA	0	0	0	0	0	0	LOC107055711
LOC107055710	mRNA	9.14089	3.96772	6.51834	1.85972	4.61854	3.38582	LOC107055710
SPHK1	mRNA	4.30312	4.024	3.76404	3.96081	6.19229	1.88615	SPHK1	gga:427803	Uncharacterized protein	xp_005257821
FOS	mRNA	52.8992	31.0999	51.3785	11.9912	18.0889	9.19213	FOS	gga:396512	Proto-oncogene c-Fos	FOS	Proto-oncogene c-Fos
SLC7A5	mRNA	26.7734	17.9913	21.8265	11.9094	13.1497	14.4632	SLC7A5	gga:415832	Uncharacterized protein	SLC7A5	Large neutral amino acids transporter small subunit 1
SLC7A6	mRNA	9.7291	16.2857	10.5955	11.6904	2.5377	10.607	SLC7A6	gga:415622	Uncharacterized protein	xp_005256286
SLC7A7	mRNA	0.374561	0.45559	0.372261	1.17092	0.598748	1.05992	SLC7A7	gga:420216	Uncharacterized protein	xp_005256286
LOC107055709	mRNA	0	0	0	0	0	0	LOC107055709
SLC7A9	mRNA	0.273203	0.259198	0.0522938	0.236229	0	0.162978	SLC7A9	gga:415768	Uncharacterized protein	SLC7A9	b(0,+)-type amino acid transporter 1
LOC107055706	ncRNA	0	0	0	0	0	0	LOC107055706
LOC107055705	mRNA	3.36679	3.54911	2.14812	2.71707	0.0932866	0.33474	LOC107055705
LOC107055708	mRNA	0	0	0	0	0	0	LOC107055708
LOC107055707	mRNA	0	0	0	0	0	0	LOC107055707
LOC107055702	mRNA	2.74047	1.25806	1.01527	1.60521	0.0734832	0.26368	LOC107055702
LOC107055701	ncRNA	0	0	2.5313	0.762319	3.66423	1.46093	LOC107055701
CACUL1	mRNA	24.0699	24.0663	23.4043	15.711	6.61002	17.6828	CACUL1
LOC107055704	mRNA	0.129105	0	0	0.223265	0	0.256722	LOC107055704
LOC107055703	ncRNA	0.0564042	0	0	0	0.0468852	0.0560794	LOC107055703
LOC107055742	ncRNA	0	0	0	0	0	0	LOC107055742
LOC107055741	mRNA	9.97719	12.7552	7.31387	12.6651	12.5283	13.9298	LOC107055741
LOC107055744	ncRNA	11.813	13.6652	11.4841	5.6985	8.47568	2.47263	LOC107055744
LOC107055743	ncRNA	0	0	0	0	0	0	LOC107055743
ELOF1	mRNA	38.7306	59.6057	30.1347	54.0682	67.9521	30.4239	ELOF1
LOC107055740	ncRNA	5.1506	1.16347	2.11259	3.81733	0	1.46312	LOC107055740
DLST	mRNA	75.0776	58.7733	69.6204	79.9444	107.621	79.3613	DLST	gga:423357	Uncharacterized protein	DLST	Dihydrolipoamide S-succinyltransferase (E2 component of 2-oxo-glutarate complex), isoform CRA_a
NOC4L	mRNA	14.0843	12.4033	12.5026	15.6073	7.56255	14.96	EP400	gga:416798	Uncharacterized protein	EP400	EP400 protein
IL6RA	mRNA	0.318767	0.0840071	0.406768	0.321564	1.23653	0.264109	IL6RA	gga:693252	Interleukin-6 receptor alpha chain	IL6R	Interleukin-6 receptor subunit alpha
SLC7A1	mRNA	16.3634	11.1151	11.8182	13.3969	12.1802	15.6207	SLC7A1	gga:418922	Pectoralis cationic amino acid transporter-1	SLC7A1	Solute carrier family 7 (Cationic amino acid transporter, y+ system), member 1, isoform CRA_a
SLC7A2	mRNA	0.0778118	0.164051	0.198586	0.0672812	0.02156	0.0773637	SLC7A2	gga:422730	Cationic amino acid transporter 2	SLC7A2	Cationic amino acid transporter 2
SLC7A3	mRNA	26.585	22.8355	20.301	34.4807	55.5558	33.3795	SLC7A3	gga:422213	Cationic amino acid transporter-3
FRZB	mRNA	6.63136	6.16805	6.06655	8.43222	7.09294	8.96866	FRZB	gga:395545	Secreted frizzled-related protein 3	FRZB	cDNA, FLJ93149, highly similar to Homo sapiens frizzled-related protein (FRZB), mRNA
LOC107055739	mRNA	0	0	0	0	0	0	LOC107055739
MFN1	mRNA	38.0291	32.537	41.6412	29.4529	12.2488	31.1898	MFN1	gga:424973	Uncharacterized protein	MFN1	Mitofusin-1
LOC107055738	ncRNA	0	0	0	0	0	0	LOC107055738
MFN2	mRNA	40.1853	33.1139	36.7647	29.9817	9.41726	38.9479	MFN2	gga:419484	Uncharacterized protein
LOC107055735	mRNA	0.735431	3.0235	1.07923	2.03489	2.07848	1.60863	LOC107055735
LOC107055734	ncRNA	0	0	0	0	0	0	LOC107055734
P4HTM	mRNA	2.04152	1.77025	2.332	1.82218	2.68233	0.916668	P4HTM		Uncharacterized protein
LOC107055737	ncRNA	0	0	0	0	0	0	LOC107055737
LOC107055736	mRNA	0	0	0	0	0	0	LOC107055736
LOC107055731	mRNA	0	0	0	0	0	0	LOC107055731
LOC107055730	ncRNA	0	0	0	0	0	0	LOC107055730
LOC107055733	mRNA	0	0	0	0	0	0	LOC107055733
LOC107055732	mRNA	0	0	0	0	0	0	LOC107055732
HOXA10-AS	ncRNA	0	0	0	0.0940193	0	0	HOXA10-AS
TRAPPC10	mRNA	12.957	12.6892	12.4473	7.95223	1.59661	10.7623	TRAPPC10		trafficking protein particle complex 10	TRAPPC10	cDNA FLJ55683, highly similar to Transmembrane protein 1
NOC3L	mRNA	11.991	15.7051	13.4863	11.4146	3.86205	10.4006	NOC3L	gga:423799	Uncharacterized protein	NOC3L	Nucleolar complex protein 3 homolog
RABIF	mRNA	7.8313	8.88556	10.0123	21.2448	28.4239	13.8487	RABIF	gga:421170	Uncharacterized protein	RABIF	Guanine nucleotide exchange factor MSS4
LOC107055728	mRNA	4.59203	0	4.39481	9.35291	29.5186	15.9288	LOC107055728
LOC107055727	mRNA	0	0.36931	0.055882	0.0504877	0	1.97382	LOC107055727
LOC107055729	mRNA	0.944607	0.298728	1.98888	0.81677	0.157038	0.751334	LOC107055729
LOC107055724	mRNA	0	0	0	0	0	0	LOC107055724
C17H9ORF78	mRNA	43.3713	62.6748	46.7885	46.6753	50.3032	43.0372	C17H9ORF78	gga:417189	Uncharacterized protein	C9orf78	Uncharacterized protein C9orf78
LOC107055723	mRNA	3.1403	7.4483	2.80942	2.2726	2.72382	4.81908	LOC107055723
LOC107055726	ncRNA	0	0	0	0	0	0	LOC107055726
FRK	mRNA	0.323616	0.818736	0.495546	0.475693	0.1345	0.579154	FRK	gga:421747	Non-specific protein-tyrosine kinase	FRK	Non-specific protein-tyrosine kinase
FRYL	mRNA	4.3724	4.83016	4.76603	5.84487	2.41826	7.71611	FRYL		FRY-like	FRYL	Protein furry homolog-like
LOC107055725	ncRNA	0	0	0	0	0	0	LOC107055725
LOC107055764	ncRNA	1.07935	1.7067	0	0	0.299066	0	LOC107055764
LOC107053101	ncRNA	0	0	0	0	0	0	LOC107053101
LOC107055763	mRNA	0	0	0	0	0	0	LOC107055763
LOC107053102	ncRNA	0	0	0	0	0	0	LOC107053102
LOC107055766	mRNA	3.42068	1.41101	0.996364	3.60074	10.3846	3.69673	LOC107055766
LOC107055765	mRNA	1.02339	0.202276	0.979432	0.663666	0	0.890307	LOC107055765
LOC107053104	ncRNA	0	0	0	0	0	0	LOC107053104
LOC107055760	ncRNA	0	0	0	0.0318649	0.030633	0.0183201	LOC107055760
LOC107055762	ncRNA	3.65615	2.47766	5.13507	3.03818	0.236815	2.50208	LOC107055762
LOC107055761	mRNA	0	0	0.03145	0.0568283	0	0.0326722	LOC107055761
LOC107053100	mRNA	0.289702	0.091617	0.166356	0.350694	0.529784	0.17282	LOC107053100
PLOD2	mRNA	233.459	249.034	257.641	177.336	30.2277	206.819	PLOD2	gga:424882	Uncharacterized protein	PLOD2	cDNA FLJ55329, highly similar to Procollagen-lysine,2-oxoglutarate5-dioxygenase 2 (EC 1.14.11.4)
PLOD1	mRNA	49.3082	34.9839	46.3232	43.201	22.5333	45.3956	PLOD1	gga:419485	Procollagen-lysine,2-oxoglutarate 5-dioxygenase 1	PLOD1	Procollagen-lysine 1, 2-oxoglutarate 5-dioxygenase 1, isoform CRA_a
FRY	mRNA	5.05345	4.83123	5.28232	3.93569	2.20458	5.13125	FRY		furry homolog (Drosophila)	FRY	Protein furry homolog
ADORA3	mRNA	0	0	0	0	0	0	ADORA3	gga:373956	Adenosine receptor A3	ADORA3	Adenosine receptor A3
ADORA1	mRNA	0	0	0.0537648	0	0.0933937	0	ADORA1	gga:374212	Adenosine receptor A1	xp_005244957
LOC107055757	mRNA	16.5141	8.31733	7.60973	9.94254	14.8456	11.7974	LOC107055757
LOC107055756	ncRNA	0	0	0	0.0611839	0	0	LOC107055756
LOC107055759	mRNA	0.915815	7.03368	4.25719	5.65624	1.30501	5.46325	LOC107055759
SYBU	mRNA	1.36315	1.70431	1.4563	1.04161	0.974991	2.42693	SYBU	gga:420277	Uncharacterized protein
LOC107055758	mRNA	12.3691	4.98546	10.6773	13.5262	0.806403	19.1702	LOC107055758
LOC107055753	mRNA	0	0	0	0	0	0	LOC107055753
LOC107055752	ncRNA	0	0	0.909303	0	0	0	LOC107055752
BNIP3L	mRNA	41.4899	53.3368	41.7774	26.1309	8.2678	31.893	BNIP3L	gga:419522	Uncharacterized protein	BNIP3L	BCL2/adenovirus E1B 19 kDa protein-interacting protein 3-like
LOC107055755	ncRNA	0	0	0	0	0	0.240241	LOC107055755
LOC107055754	mRNA	0	0	0	0	0	0	LOC107055754
LOC107055751	ncRNA	0.0766938	0	0	0	0	0	LOC107055751
FST	mRNA	105.886	96.0564	118.378	167.663	110.216	165.799	FST	gga:396119	Follistatin	FST	Follistatin, isoform CRA_c
LOC107055750	mRNA	0	0	0	0	0	0	LOC107055750
C17H9ORF96	mRNA	1.02602	0.503496	1.1174	1.07072	0.294092	1.37188	C17H9ORF96	gga:417154	Uncharacterized protein	STKLD1	cDNA FLJ60521, highly similar to Protein kinase-like protein C9orf96
MFNG	mRNA	0.163251	0.0938678	0.142036	0.359309	0.111027	0.265599	MFNG	gga:418042	Uncharacterized protein	MFNG	Beta-1,3-N-acetylglucosaminyltransferase manic fringe
C17H9ORF91	mRNA	0.38377	0.455121	0.459109	2.44727	5.82181	1.62163	C17H9ORF91	gga:417248	chromosome 17 open reading frame, human C9orf91	C9orf91	Transmembrane protein C9orf91
LOC107055749	mRNA	9.78613	6.7563	4.0893	9.29599	2.40601	2.87782	LOC107055749
LOC107055746	ncRNA	0	0.0729566	0.0883152	0.0797901	0.0383526	0.183494	LOC107055746
IL6ST	mRNA	18.7601	19.9529	19.7851	20.4289	5.85824	24.5914	IL6ST	gga:395684	Uncharacterized protein	IL6ST	IL6ST isoform 3
LOC107055745	ncRNA	0	0	0	0	0	0	LOC107055745
LOC107055748	ncRNA	0.151723	0.239909	0.290413	0.524759	0.630588	0.301699	LOC107055748
LOC107055747	ncRNA	0	0	0	0	0	0	LOC107055747
FTL	mRNA	11.5131	13.252	10.3705	11.1262	4.36284	11.1943	FTL	gga:378899	Ferritin	xp_005273922
CHODL	mRNA	0	0.211251	0	0.0577593	0	0	CHODL	gga:418474	Uncharacterized protein	CHODL	Chondrolectin
LOC107055786	mRNA	0.256719	0	0.0491386	1.37625	1.83519	1.4804	LOC107055786
LOC107053123	ncRNA	0.140504	0.0740565	0.0448233	0.101241	0.116792	0.302673	LOC107053123
COL17A1	mRNA	5.28041	3.37827	5.15336	5.87245	8.9518	4.36925	COL17A1	gga:396503	Collagen alpha-1(XVII) chain
FTO	mRNA	0.569168	0.56249	0.612813	0.24607	0.295696	0.353682	FTO	gga:415718	Uncharacterized protein	FTO	cDNA FLJ61116
LOC107055785	mRNA	5.06304	1.71553	4.49947	6.19152	3.42699	7.69465	LOC107055785
LOC107053124	ncRNA	0	0	0	0	0	0.0120777	LOC107053124
DLX1	mRNA	0	0	0	0	0	0	DLX1	gga:429283	Uncharacterized protein	DLX1	Homeobox protein DLX-1
LOC107055788	mRNA	10.3507	7.19149	5.55345	4.20375	4.95376	5.92519	LOC107055788
LOC107053125	ncRNA	0.0181124	0.0859195	0	0	0.0150557	0	LOC107053125
DLX2	mRNA	0.0848018	0	0	0	0.0704904	0.0843135	DLX2
LOC107055787	mRNA	0	0.105842	0	0	0	0.133102	LOC107055787
LOC107053126	mRNA	0	0	0	0	0	0	LOC107053126
DLX3	mRNA	0	0	0	0.130582	0.219684	0.0375377	DLX3	gga:395590	DLX3 homeodomain containing protein
LOC107055782	mRNA	0.550667	0	0	0.0680204	0.326953	0.312855	LOC107055782
DLX4	mRNA	0	0	0	0.0686829	0	0	DLX4
LOC107055781	mRNA	0.149864	0	0.143428	0.129583	0	0.298002	LOC107055781
DLX5	mRNA	0.451668	0.238063	0.504314	1.30181	1.93979	0.972978	DLX5	gga:373969	Homeobox protein DLX-5	DLX5	Homeobox protein DLX-5
LOC107053120	ncRNA	0.0977636	0	0	0.0845328	0	0	LOC107053120
LOC107055784	mRNA	7.04602	3.16359	3.57983	4.47532	7.2669	3.11353	LOC107055784
DLX6	mRNA	0.0551021	0	0	0.0952898	0.137409	0.0547848	DLX6	gga:772070	Uncharacterized protein	DLX6	Homeobox protein DLX-6
LOC107053121	ncRNA	0.732064	1.1989	0.625556	0.610384	0.108664	0.67586	LOC107053121
LOC107055783	mRNA	25.6818	31.6321	18.8006	24.31	5.16839	29.5656	LOC107055783
LOC107053122	mRNA	0.322822	0	0.308957	0.518391	0.268342	0.458519	LOC107053122
LOC107055780	ncRNA	104.697	163.177	60.7901	68.7606	34.6448	45.0852	LOC107055780
CORO1B	mRNA	12.5325	8.97947	13.8684	12.572	57.2555	12.071	CORO1B	gga:776194	coronin, actin binding protein, 1B
CORO1C	mRNA	46.2664	49.4556	44.7892	69.012	51.3611	56.8722	CORO1C	gga:416893	Coronin	CORO1C	cDNA, FLJ78964, highly similar to Coronin-1C
LOC107055779	ncRNA	3.8455	1.04838	1.5229	2.29315	2.53517	3.16416	LOC107055779
LOC107053116	mRNA	0	0	0	0	0	0	LOC107053116
LOC107055778	mRNA	1.8349	0.241783	2.19511	1.05772	0	1.21622	LOC107055778
LOC107053117	ncRNA	0	1.21366	0	0	0	0	LOC107053117
FUK	mRNA	6.46254	3.35364	5.89841	6.99032	13.5853	6.42533	FUK	gga:770049	Uncharacterized protein
LOC107053118	ncRNA	0	0	0	0	0	0	LOC107053118
LOC107053119	ncRNA	0.206895	0	0	0	0	0	LOC107053119
LOC107055775	mRNA	11.4362	4.39165	7.19245	6.85132	0.679014	4.38571	LOC107055775
LOC107053112	ncRNA	0	0	0	0	0	0	LOC107053112
LOC107055774	mRNA	0	0	0	0	0	0	LOC107055774
LOC107053113	ncRNA	0	0	0	0.0106317	0	0	LOC107053113
LOC107055777	ncRNA	0	0	0	0	0	0	LOC107055777
LOC107053114	ncRNA	0.094188	0.0297865	0.180285	0.211747	0.156585	0.131104	LOC107053114
SLC14A2	mRNA	0.321663	0.359028	0.162978	0.130885	0.0471844	0.169312	SLC14A2		solute carrier family 14 (urea transporter), member 2
LOC107055776	mRNA	0	0	0	0	0	0	LOC107055776
LOC107053115	ncRNA	0.0253395	0.0801352	0	0	0	0	LOC107053115
LOC107055771	ncRNA	0.470487	2.97579	0.45028	0	0.391086	0.467778	LOC107055771
LOC107055770	mRNA	0	0	0	0	0	0	LOC107055770
FUS	mRNA	50.3698	49.3392	44.9509	78.2258	219.895	73.3636	FUS	gga:414144	FUS/TLS	FUS	cDNA FLJ78268, highly similar to Homo sapiens fusion (involved in t(12;16) in malignant liposarcoma), transcript variant 1, mRNA
LOC107055773	ncRNA	0.94552	0.747541	0.452455	0.817559	1.5719	0.470038	LOC107055773
LOC107053110	ncRNA	0	0	0	0	0	0	LOC107053110
LOC107055772	ncRNA	0.423642	0	0	0.183154	0	0.210601	LOC107055772
LOC107053111	ncRNA	0	0	0	0	0	0	LOC107053111
CORO2A	mRNA	12.1141	9.31196	10.7049	11.7733	8.7391	12.0836	CORO2A	gga:427373	Coronin	CORO2A	Coronin, actin binding protein, 2A variant
CORO2B	mRNA	0.0385129	0	0.221153	0.233106	0.448187	0.0765823	CORO2B		Coronin
NDC80	mRNA	1.92112	2.52534	1.52848	2.00136	0.654153	2.73851	NDC80	gga:395134	Kinetochore protein NDC80 homolog	NDC80	Kinetochore protein NDC80 homolog
SYCN	mRNA	0.299532	0.405967	0.368572	0.591989	0.60467	0.595614	SYCN		syncollin
LOC424588	mRNA	7.25308	4.54093	6.06065	7.67223	22.2186	8.34609	LOC424588	gga:424588	Uncharacterized protein	HECTD3	HECT domain containing 3
LOC107055768	mRNA	1.15812	0.305209	0.18473	5.50764	1.92535	3.45436	LOC107055768
LOC107053105	ncRNA	0	0	0.0124083	0.0112106	0	0	LOC107053105
LOC107055767	ncRNA	0	0.579554	3.5078	1.5846	3.04666	2.91529	LOC107055767
LOC107053106	ncRNA	0	0	0	0	0	0	LOC107053106
LOC107053107	ncRNA	0	0	0	0	0	0	LOC107053107
LOC107055769	mRNA	0.0856929	0.1355	0	0	0	0	LOC107055769
LOC107053108	ncRNA	0.272974	0	0	0	0	0	LOC107053108
LOC107053145	ncRNA	0.1531	0.0484171	0.146524	0.052952	0.0509048	0.0608872	LOC107053145
LOC107053146	ncRNA	0.104729	0.141943	0.128868	0.0517458	0.0124363	0.104125	LOC107053146
LOC107053147	ncRNA	0	0	0.0248595	0.0449196	0	0.0258256	LOC107053147
LOC107053148	ncRNA	0.318174	0.359361	0.391511	0.314417	0	0.135575	LOC107053148
LOC107053141	ncRNA	0	0.0653191	0.0395349	0.0357186	0.0515065	0.0616069	LOC107053141
LOC424523	mRNA	0	0.0484626	0	0.0795027	0	0.0609444	LOC424523	gga:424523	epithelial chloride channel protein-like	CLCA4	Calcium-activated chloride channel regulator 4
LOC107053142	ncRNA	0	0	0	0	0	0	LOC107053142
LOC107053143	ncRNA	0.0279844	0.0221248	0	0	0.0465232	0.0139116	LOC107053143
LOC107053144	ncRNA	0.179499	0.109165	0.0991092	0.0776032	0.0344321	0.102961	LOC107053144
LOC107053140	ncRNA	0	0.0407213	0	0	0	0.0256047	LOC107053140
CDC73	mRNA	42.8448	60.5299	47.1495	28.9688	13.2794	34.7017	CDC73	gga:424356	Parafibromin	CDC73	Parafibromin
RLBP1	mRNA	0.0642979	0	0	0.166789	0	0.127855	RLBP1	gga:415492	Uncharacterized protein	RLBP1	Retinaldehyde-binding protein 1
MIR6609	Precursor_miRNA	0.889648	0	1.70288	0.769249	0	0	MIR6609		microRNA mir-6609
MIR6606	Precursor_miRNA	0	0	0	0	0	0	MIR6606		microRNA mir-6606
MIR6607	Precursor_miRNA	0	0	0	0	0	1.76905	MIR6607		microRNA mir-6607
MIR6604	miRNA	3.55859	1.40674	0	2.30775	7.39508	3.5381	MIR6604		microRNA mir-6604
MIR6605	Precursor_miRNA	0	0	0	0	0	0	MIR6605		microRNA mir-6605
MIR6602	Precursor_miRNA	109.427	53.456	114.944	54.6167	15.5297	51.3025	MIR6602		microRNA mir-6602
MIR6603	Precursor_miRNA	0	0	0	0	0	0	MIR6603		microRNA mir-6603
MIR6600	Precursor_miRNA	0	0	0	0	0	0	MIR6600		microRNA mir-6600
MIR6601	miRNA	0	0	0	0	0	0	MIR6601		microRNA mir-6601
LOC107053138	ncRNA	0	0	0.160374	0	0	0	LOC107053138
LOC107053139	ncRNA	0	0	0	0	0	0	LOC107053139
LOC107055797	ncRNA	0	0	0	0	0	0	LOC107055797
LOC107053134	ncRNA	0	0	0.0282146	0	0	0	LOC107053134
LOC107055796	ncRNA	0	0	0	0	0	0	LOC107055796
LOC107053135	ncRNA	0.0559783	0	0	0.00968051	0	0	LOC107053135
LOC107055799	mRNA	1.6964	0	0.608829	0.183353	0.264396	2.10829	LOC107055799
LOC107053136	ncRNA	0.043812	0.0230922	0.0838605	0	0.0364181	0.101639	LOC107053136
LOC107055798	mRNA	0	0	0	0	0	0	LOC107055798
LOC107053137	ncRNA	0	0	0	0	0	0	LOC107053137
LOC107055793	ncRNA	4.76622	2.43112	5.59154	3.39001	1.08632	4.89164	LOC107055793
LOC107053130	ncRNA	0	0	0	0.00987022	0	0	LOC107053130
LOC107055792	mRNA	0	0	0	0	0	0	LOC107055792
LOC107053131	ncRNA	6.26049	3.79596	5.9916	7.24478	6.65166	8.28365	LOC107053131
LOC107055795	ncRNA	0.996551	3.4667	0.95375	4.04992	5.79859	6.14304	LOC107055795
LOC107053132	mRNA	0	0	0	0	0	0	LOC107053132
COMMD10	mRNA	2.20168	2.66221	2.26205	1.46978	0.430615	1.48079	COMMD10	gga:427388	COMM domain containing 10	COMMD10	COMM domain-containing protein 10
LOC107055794	mRNA	0	0	0	0	0	0	LOC107055794
LOC107053133	ncRNA	0	0	0	0	0	0	LOC107053133
LOC107055791	mRNA	0.834282	2.90222	1.67675	1.1542	0	0.912426	LOC107055791
LOC107055790	ncRNA	0	0	0	0	0	0	LOC107055790
MFRP	mRNA	0	0	0	0	0	0	MFRP		membrane frizzled-related protein	xp_005271746
SYF2	mRNA	64.8013	99.487	74.1874	70.5281	75.5522	68.7359	SYF2	gga:419593	Uncharacterized protein	SYF2	Pre-mRNA-splicing factor SYF2
LOC107053127	mRNA	0	0	0	0	0.0993234	0	LOC107053127
LOC107055789	mRNA	22.2609	16.6855	23.5183	16.4985	2.52328	17.5337	LOC107055789
LOC107053128	ncRNA	0	0	0	0.0377335	0	0	LOC107053128
FXN	mRNA	9.17351	7.32799	9.38709	10.4022	2.66492	9.3416	FXN	gga:427244	Uncharacterized protein	FXN	Frataxin, mitochondrial
LOC107053129	ncRNA	0.221707	0.350569	0.198039	0.127802	0.0491442	0.117563	LOC107053129
LOC107053167	ncRNA	0	0	0	0	0	0	LOC107053167
LOC107053168	mRNA	0.0806106	0	0.154297	0.139403	0.402039	0	LOC107053168
LOC107053169	ncRNA	0	0	0	0	0	0	LOC107053169
LOC107053163	mRNA	0.0173267	0.054795	0	0.0149818	0.0576104	0.0172269	LOC107053163
LOC107053164	mRNA	0	0	0	0.0418691	0.181126	0.0240717	LOC107053164
LOC107053165	ncRNA	0.0766938	0	0.0733999	0.132629	0	0	LOC107053165
LOC107053166	ncRNA	0.108524	0.0429002	0.18176	0.258051	0.0902089	0.269747	LOC107053166
SLC5A11	mRNA	0	0	0	0.0267523	0	0	SLC5A11	gga:416562	Uncharacterized protein	SLC5A11	cDNA FLJ50826, highly similar to Homo sapiens solute carrier family 5 (sodium/glucose cotransporter), member 11 (SLC5A11), mRNA
SLC5A12	mRNA	0.063629	0	0	0.0275089	0.0264453	0.0632626	SLC5A12	gga:431338	Uncharacterized protein	SLC5A12	Sodium-coupled monocarboxylate transporter 2
LOC107053161	ncRNA	0	0	0	0	0	0	LOC107053161
LOC107053162	ncRNA	0	0	0	0	0	0	LOC107053162
SLC5A10	mRNA	0.162493	0	0.0388785	0	0.067535	0.0403893	SLC5A10	gga:770581	Uncharacterized protein	SLC5A10	Sodium/glucose cotransporter 5
RCHY1	mRNA	45.7539	43.9613	47.5433	73.6669	90.5261	56.81	RCHY1	gga:771726	Uncharacterized protein	RCHY1	RING finger and CHY zinc finger domain-containing protein 1
EHBP1	mRNA	35.8252	26.6366	36.7851	32.3563	47.9326	37.9674	EHBP1	gga:421282	EH domain binding protein 1
FYB	mRNA	0.185414	0.234545	0.31941	0.288578	0.107886	0.4793	FYB	gga:427448	FYN binding protein	FYB	FYN-binding protein
CDC42	mRNA	190.878	268.699	197.826	168.756	59.1397	193.586	CDC42	gga:395917	Cell division control protein 42 homolog	xp_005246103
CDC45	mRNA	6.02382	6.85803	5.40273	7.26227	1.17312	8.8297	CDC45	gga:416776	Uncharacterized protein	CDC45	cDNA FLJ60977, highly similar to CDC45-related protein
FYN	mRNA	14.5218	13.0412	13.983	11.4063	5.93416	13.2258	FYN	gga:396294	Non-specific protein-tyrosine kinase	FYN	Non-specific protein-tyrosine kinase
FSD2	mRNA	0	0	0.0209245	0	0	0	FSD2	gga:427503	fibronectin type III and SPRY domain containing 2	FSD2	fibronectin type III and SPRY domain containing 2
GADD45GIP1	mRNA	3.84789	4.43997	3.28451	4.04653	6.22413	4.34273	GADD45GIP1
LOC107053158	ncRNA	0	0	0	0.0457144	0	0	LOC107053158
LOC107053159	mRNA	0	0	0	0	0	0	LOC107053159
CDC5L	mRNA	50.2733	64.6591	55.1084	53.8741	30.0632	54.749	CDC5L	gga:422052	Uncharacterized protein	CDC5L	cDNA FLJ16777 fis, clone BRHIP2029567, highly similar to Cell division cycle 5-like protein
LOC107053150	ncRNA	0	0	0	0	0	0	LOC107053150
LOC107053151	ncRNA	0	0	0	0	0	0	LOC107053151
FSBP	mRNA	0.621089	1.20872	0.701103	0.523264	0.198566	0.82335	FSBP	gga:770634	Uncharacterized protein	FSBP	Fibrinogen silencer-binding protein
STUB1	mRNA	44.7219	31.2748	42.8999	56.1288	124.401	53.1929	STUB1	gga:426918	STIP1 homology and U box-containing protein 1	STUB1	E3 ubiquitin-protein ligase CHIP
LOC107053149	ncRNA	0	0	0	0	0	0	LOC107053149
LOC107053189	mRNA	0.0498022	0.472492	0.0953264	0.0861246	0.0413974	0.0990308	LOC107053189
LOC107053185	ncRNA	0	0.193749	0	0.0706322	0.373458	0.121825	LOC107053185
LOC107053186	mRNA	2.34848	1.5968	1.43848	6.27472	8.80417	5.7907	LOC107053186
LOC107053187	ncRNA	1.21718	0	1.63086	2.52589	4.85647	0.968137	LOC107053187
LOC107053188	ncRNA	0	0	0	0	0.233753	0	LOC107053188
LOC107053181	ncRNA	0	0	0.0624805	0	0.0542668	0	LOC107053181
LOC107053182	ncRNA	0.372569	0.261829	0.17168	0.656226	0.194992	0.768285	LOC107053182
LOC107053183	ncRNA	0	0	0	0	0.0321907	0	LOC107053183
LOC107053184	ncRNA	0	0	0	0	0	0	LOC107053184
LOC107053180	ncRNA	0	0	0	0	0	0	LOC107053180
CDC20	mRNA	13.3797	12.9185	14.9581	18.1213	26.82	15.3628	CDC20	gga:424563	Uncharacterized protein	CDC20	cDNA FLJ59100, highly similar to Cell division cycle protein 20 homolog
HYKK	mRNA	0.229542	0.362958	0.146455	0.595431	0.381607	0.380367	HYKK	gga:415358	Uncharacterized protein	HYKK	Hydroxylysine kinase
CDC23	mRNA	4.19935	5.20794	5.87088	15.2717	6.15997	11.9934	CDC23		Uncharacterized protein	CDC23	Cell division cycle protein 23 homolog
CDC26	mRNA	2.93584	1.16056	0.234146	5.28859	7.93122	1.21622	CDC26		Uncharacterized protein	CDC26	Cell division cycle 26, isoform CRA_a
CDC27	mRNA	27.8205	21.3345	27.1741	24.0967	8.59511	24.0514	CDC27	gga:419960	Uncharacterized protein	CDC27	cDNA FLJ57525, highly similar to Cell division cycle protein 27 homolog
ATP6V1E1	mRNA	38.9979	74.7625	48.7584	30.551	11.0289	32.2868	ATP6V1E1	gga:418162	Uncharacterized protein	ATP6V1E1	V-type proton ATPase subunit E 1
LOC107053178	ncRNA	0	0	0	0	0	0	LOC107053178
LOC107053179	ncRNA	0	0	0	0	0	0	LOC107053179
ATP6V1G1	mRNA	99.6141	241.273	98.877	77.2081	90.3304	69.3186	ATP6V1G1	gga:417249	Uncharacterized protein	ATP6V1G1	ATPase, H+ transporting, lysosomal 13kDa, V1 subunit G1, isoform CRA_a
LOC107053174	ncRNA	0.142655	0	0	0	0	0.0354584	LOC107053174
LOC107053175	ncRNA	0	0	0	0	0	0	LOC107053175
LOC107053176	ncRNA	0.46161	0.364955	1.10446	0.997846	1.82261	1.49159	LOC107053176
LOC107053177	ncRNA	0	0	0	0	0	0	LOC107053177
LOC107053170	ncRNA	0.186403	0	0.0891983	0.080588	0	0	LOC107053170
LOC107053173	ncRNA	0	0	0	0.0706912	0.135916	0	LOC107053173
CDC40	mRNA	21.9601	21.9867	20.2368	24.2948	6.69579	26.3624	CDC40	gga:421760	Uncharacterized protein	CDC40	Cell division cycle 40 homolog (Yeast), isoform CRA_d
CDC34	mRNA	25.5481	29.1814	24.2106	12.9721	14.4534	13.0438	CDC34	gga:425483	Uncharacterized protein	CDC34	Cell division cycle 34, isoform CRA_a
MIR6516	miRNA	0	7.03368	2.55432	1.5385	2.95803	0	MIR6516		microRNA mir-6516
CDC37	mRNA	81.3214	39.9566	91.7895	183.934	308.962	131.101	CDC37	gga:395430	Hsp90 co-chaperone Cdc37	CDC37	CDC37 cell division cycle 37 homolog (S. cerevisiae), isoform CRA_a
TRIB3	mRNA	0	0	0	0	0	0	TRIB3
TRIB1	mRNA	9.46014	5.9127	9.48205	14.7569	14.7708	14.4898	TRIB1	gga:776883	tribbles homolog 1 (Drosophila)
TRIB2	mRNA	37.5464	48.2956	41.8687	20.2473	5.53932	28.6188	TRIB2	gga:378919	Uncharacterized protein	TRIB2	Tribbles homolog 2
OMA1	mRNA	3.33998	4.08098	3.51618	3.99064	0.504784	2.59622	OMA1	gga:424670	Uncharacterized protein	xp_005270478
CDKN2AIP	mRNA	17.5184	15.5484	20.2669	24.4044	24.7441	22.189	CDKN2AIP	gga:769372	CDKN2A interacting protein	CDKN2AIP	cDNA FLJ38861 fis, clone MESAN2011984, highly similar to Homo sapiens collaborates/cooperates with ARF (alternate reading frame) protein (CARF), mRNA
DMB1	mRNA	0.0774832	0	0	0.267989	0.128814	0.231111	DMB1		MHC class II M beta chain 1
DMB2	mRNA	0.709711	1.74567	1.13205	2.72739	2.09756	0.548819	BMA2	gga:417051	Uncharacterized protein	HLA-DMB	cDNA FLJ56696, highly similar to HLA class II histocompatibility antigen, DMbeta chain
ATP6V1C1	mRNA	18.1692	31.9218	18.7413	15.143	2.72691	17.8137	ATP6V1C1	gga:420259	Uncharacterized protein	xp_005251031
ATP6V1C2	mRNA	1.42783	3.12608	2.36511	3.70379	1.18686	3.00302	ATP6V1C2	gga:421939	Uncharacterized protein	ATP6V1C2	cDNA FLJ77341, highly similar to Homo sapiens ATPase, H+ transporting, lysosomal 42kDa, V1 subunit C isoform 2 (ATP6V1C2), mRNA
LOC107053196	mRNA	2.1334	1.41465	2.63455	0.952094	0.686463	1.84743	LOC107053196
LOC107053197	ncRNA	0	0	0	0	0	0	LOC107053197
LOC107053198	ncRNA	0	0.0856342	0	0	0	0	LOC107053198
LOC107053199	ncRNA	0	0	0.0178839	0.0161576	0.0155329	0.0743157	LOC107053199
LOC107053192	ncRNA	0	0	0	0	0	0	LOC107053192
LOC107053193	ncRNA	0	0	0	0	0	0	LOC107053193
LOC107053194	ncRNA	0.0214844	0	0	0.0371536	0	0	LOC107053194
LOC107053195	ncRNA	0	0	0	0	0	0	LOC107053195
LOC107053190	mRNA	0.231762	0	0.0554519	0.450892	0.722432	0.230427	LOC107053190
LOC107053191	ncRNA	0	0	0	0	0	0	LOC107053191
CDC16	mRNA	9.72968	11.3417	10.8373	10.0496	2.26344	11.1594	CDC16	gga:418735	Uncharacterized protein	CDC16	CDC16 cell division cycle 16 homolog (S. cerevisiae), isoform CRA_a
MIR6560	miRNA	0	0	0	0	0	0	MIR6560		microRNA mir-6560
SYNM	mRNA	1.04677	1.06147	0.947363	0.501742	0.20807	1.13124	SYNM	gga:395599	Uncharacterized protein	SYNM	Desmuslin, isoform CRA_a
CRTAC1	mRNA	0.0907384	0	0.0434206	0.274604	0.377125	0.0902159	CRTAC1	gga:425346	Cartilage acidic protein 1	CRTAC1	Cartilage acidic protein 1
MIR6569	miRNA	0.940974	0	0	0	0	0	MIR6569		microRNA mir-6569
MIR6567	Precursor_miRNA	0	0	0	0	0	0	MIR6567		microRNA mir-6567
MIR6568	Precursor_miRNA	0	0	0	0	0	0	MIR6568		microRNA mir-6568
MIR6565	miRNA	28.0988	10.7246	21.3281	20.1071	0	49.1306	MIR6565		microRNA mir-6565
MIR6566	miRNA	0	0	0	0	0	0	MIR6566		microRNA mir-6566
MIR6563	Precursor_miRNA	0	0	0	0	0.739508	0	MIR6563		microRNA mir-6563
DFNB31	mRNA	0.213338	0.144573	0	0.0263523	0.405336	0.21211	DFNB31	gga:429472	Uncharacterized protein	DFNB31	DFNB31 protein
MIR6564	miRNA	1.99717	0	1.91139	0.863443	0	0	MIR6564		microRNA mir-6564
MIR6561	miRNA	0	0	0	0	0	0	MIR6561		microRNA mir-6561
MIR6562	Precursor_miRNA	0	0	0	0	0	0	MIR6562		microRNA mir-6562
FSHB	mRNA	0.0401071	0.0634185	0	0	0	0	FSHB	gga:374108	Follicle-stimulating hormone beta	FSHB	Follitropin subunit beta
GAA	mRNA	3.96764	1.43495	2.80752	4.54383	8.87665	4.0497	GAA	gga:416462	Uncharacterized protein
SYN3	mRNA	0.0328229	0.103801	0.0314131	0.127714	0.0409253	0.0815846	SYN3		Uncharacterized protein	SYN3	Synapsin III, isoform CRA_f
SYN2	mRNA	0.984881	1.06181	0.771202	0.851593	0.409334	0.356076	SYN2		Uncharacterized protein	SYN2	Synapsin II, isoform CRA_a
GAK	mRNA	12.5104	11.6893	12.4065	8.82323	2.47723	12.1452	GAK	gga:427291	Uncharacterized protein	GAK	cDNA FLJ40395 fis, clone TESTI2036965, highly similar to Cyclin G-associated kinase (EC 2.7.11.1)
GAL	mRNA	0.1698	0.268492	0.487521	0.0978801	0.23524	0.225096	GAL	gga:423117	Galanin prepropeptide	GAL	Galanin peptides
GAN	mRNA	3.74945	4.40148	3.99925	1.53692	0.691356	2.6942	GAN	gga:430553	Uncharacterized protein	GAN	Gigaxonin
FSHR	mRNA	0	0.049788	0	0	0	0	FSHR	gga:395962	Follicle-stimulating hormone receptor	FSHR	Follicle-stimulating hormone receptor
MIR6558	miRNA	0	1.26837	0.76769	0	0	0	MIR6558		microRNA mir-6558
DMC1	mRNA	0.138092	0.14557	0.528645	0.398012	0.15305	0.137297	DMC1	gga:427903	Uncharacterized protein	DMC1	Meiotic recombination protein DMC1/LIM15 homolog
MIR6559	miRNA	145.445	107.893	137.48	62.1045	15.6721	112.473	MIR6559		microRNA mir-6559
MIR6556	miRNA	0	0	0	0	0	0	MIR6556		microRNA mir-6556
MIR6554	miRNA	0	0	0	0	0	0	MIR6554		microRNA mir-6554
MIR6555	Precursor_miRNA	0	0	0	0	0	0	MIR6555		microRNA mir-6555
MIR6552	Precursor_miRNA	0	0	0	0	0	0	MIR6552		microRNA mir-6552
SYNC	mRNA	25.5945	14.6541	19.5321	36.5084	56.233	25.5802	SYNC	gga:419664	Uncharacterized protein	SYNC	Syncoilin
MIR6553	Precursor_miRNA	0	0	0	0	0	0	MIR6553		microRNA mir-6553
MIR6550	miRNA	1.95723	0	0.936582	0.846174	0	0	MIR6550		microRNA mir-6550
MIR6551	miRNA	0.906123	0	0	0	0	0	MIR6551		microRNA mir-6551
GBE	mRNA	0.0700511	0	0.402254	0	0.116458	0.0696477	GBE	gga:417972	Eye-globin	CYGB	Cytoglobin
DFNB59	mRNA	0.215269	0.136156	0.123614	0.26059	0.0357879	0.470865	DFNB59	gga:429015	Uncharacterized protein	DFNB59	HCG2043344
MIR6549	miRNA	0.866029	0	0	0.748826	0	1.72209	MIR6549		microRNA mir-6549
GBP	mRNA	0.544224	0.0782311	0.2841	0.727247	1.27489	0.88542	GBP	gga:395366	Guanylate binding protein
NFIL3	mRNA	31.8957	43.1929	35.7942	16.4995	2.78779	23.9163	NFIL3	gga:395326	Nuclear factor interleukin-3-regulated protein	NFIL3	Nuclear factor, interleukin 3 regulated, isoform CRA_a
MIR6547	miRNA	0	0	0	0	0	0	MIR6547		microRNA mir-6547
MIR6548	miRNA	0.914592	0	0.875311	0	0	1.81865	MIR6548		microRNA mir-6548
MIR6545	Precursor_miRNA	0	0	0	0	0	0	MIR6545		microRNA mir-6545
MIR6546	Precursor_miRNA	0	5.29029	1.601	1.44645	2.08579	3.32642	MIR6546		microRNA mir-6546
MIR6543	miRNA	0	1.43279	0	0	0	0	MIR6543		microRNA mir-6543
MIR6544	miRNA	0.92322	0	0.883568	0	0	0	MIR6544		microRNA mir-6544
ATP6V1G3	mRNA	0	0.479074	0	0	0	0	ATP6V1G3	gga:424349	Uncharacterized protein	ATP6V1G3	V-type proton ATPase subunit G 3
MIR6542	miRNA	33.1342	7.3106	24.3364	38.6442	128.104	36.774	MIR6542		microRNA mir-6542
OFCC1	mRNA	0	0	0.0172261	0	0	0	OFCC1	gga:420862	Orofacial cleft 1 candidate gene 1 protein homolog
RP5-1028K7.3	mRNA	0.365325	0.577661	0.633712	0.296141	0.265712	0.227013	RP5-1028K7.3
GCG	mRNA	0.556132	0.851005	0.858462	1.92347	0.462277	2.26523	GCG	gga:396196	Preproglucagon B	GCG	Glucagon
HYPK	mRNA	37.7411	41.3842	22.87	51.9839	80.4	49.7803	HYPK	gga:770307	huntingtin interacting protein K	HYPK	Huntingtin-interacting protein K
GCK	mRNA	0.795621	0.670964	0.101527	2.56833	3.87991	1.37113	GCK	gga:430370	Liver glucokinase
CFHR2	mRNA	0.535371	0.705453	0.66182	0.54007	0.22251	0.554467	CFHR2
SYS1	mRNA	16.661	18.4414	20.9808	27.5234	8.09085	19.2678	SYS1	gga:419183	Uncharacterized protein	SYS1	Protein SYS1 homolog
AMHR2	mRNA	0.613386	0.415673	0.45286	0.439453	1.31109	0.453034	AMHR2
GDA	mRNA	0.21302	0.808399	0.285419	0.331544	0.35414	0.423586	GDA	gga:427253	Uncharacterized protein	GDA	Guanine deaminase, isoform CRA_b
RPP30	mRNA	15.0141	22.1769	16.7785	12.749	3.66187	8.53646	RPP30	gga:423795	Uncharacterized protein	RPP30	cDNA FLJ57382, highly similar to Ribonuclease P protein subunit p30 (EC 3.1.26.5)
SRP14	mRNA	83.1447	166.836	92.9421	114.021	46.513	105.647	SRP14	gga:423284	Uncharacterized protein	SRP14	Signal recognition particle 14 kDa protein
BORCS7	mRNA	20.44	18.1757	19.3052	29.8945	20.3365	24.5023	BORCS7
RPP38	mRNA	2.89344	3.12562	3.53686	3.88903	1.2621	3.73127	RPP38	gga:420530	ribonuclease P/MRP 38kDa subunit	RPP38	Ribonuclease P protein subunit p38
BORCS5	mRNA	8.6597	6.37128	7.92558	8.23845	6.88368	9.00824	BORCS5
MIR6592	Precursor_miRNA	0	0	2.55432	0.769249	0.739508	3.5381	MIR6592		microRNA mir-6592
MIR6593	miRNA	8.36422	7.93544	13.6085	13.7413	7.6479	23.2849	MIR6593		microRNA mir-6593
MIR6590	miRNA	36.698	23.8063	27.9174	26.8497	5.4752	22.4533	MIR6590		microRNA mir-6590
MIR6591	Precursor_miRNA	0.889648	0	0	0.769249	0	0	MIR6591		microRNA mir-6591
LOC772158	mRNA	3.18874	1.39093	0.736638	1.52121	2.742	0.218647	LOC772158		heat shock protein 30C-like	CRYAB	Crystallin, alpha B, isoform CRA_c
GEM	mRNA	4.42777	7.47599	4.2376	1.3627	2.37051	1.19384	GEM	gga:404771	Uncharacterized protein	GEM	GTP binding protein overexpressed in skeletal muscle, isoform CRA_a
FETUB	mRNA	0	0	0	0.0609635	0.0586065	0.0700993	FETUB	gga:395404	Uncharacterized protein	xp_005247405
MIR6598	miRNA	0	0	0	0	0	0	MIR6598		microRNA mir-6598
MIR6599	Precursor_miRNA	2.01776	0	4.82774	7.8511	15.0951	3.00921	MIR6599		microRNA mir-6599
RPP25	mRNA	4.03347	5.43685	5.33156	5.14565	2.33595	4.47044	RPP25	gga:430848	Uncharacterized protein	RPP25	Ribonuclease P protein subunit p25
MIR6596	miRNA	0	0	0	0	0	0	MIR6596		microRNA mir-6596
MIR6597	Precursor_miRNA	0	0	0	0	0	0	MIR6597		microRNA mir-6597
MIR6594	miRNA	38.2549	21.101	33.2061	38.4624	110.926	40.6882	MIR6594		microRNA mir-6594
MIR6595	Precursor_miRNA	0	0	0	0	0	0	MIR6595		microRNA mir-6595
MIR6581	Precursor_miRNA	0	0	0	0	0	0	MIR6581		microRNA mir-6581
MIR6582	miRNA	26.0964	28.0008	34.7873	23.3705	2.32417	32.4326	MIR6582		microRNA mir-6582
OR14L1P	ncRNA	0.107747	0.0851864	0.0515597	0.302787	0.470207	0.254426	OR14L1P	gga:429572	olfactory receptor, family 14, subfamily L, member 1 pseudogene
MIR6580	miRNA	0	1.47372	1.78397	0.80588	0.774723	0	MIR6580		microRNA mir-6580
SYCE3	mRNA	0.199921	0	0.191334	0.0864325	0.0830908	0.19877	SYCE3	gga:769096	synaptonemal complex central element protein 3	SYCE3	Synaptonemal complex central element protein 3
SYCE2	mRNA	0.836422	0.440858	0.533665	2.73218	5.25311	1.38601	SYCE2		synaptonemal complex central element protein 2	SYCE2	Synaptonemal complex central element protein 2
MIR6589	miRNA	0	0	0	0	0	0	MIR6589		microRNA mir-6589
MIR6587	Precursor_miRNA	13.4672	8.51786	10.311	31.8286	91.0477	38.3835	MIR6587		microRNA mir-6587
MIR6588	miRNA	0	0	0	0	0	0	MIR6588		microRNA mir-6588
MIR6585	miRNA	14.2344	18.2876	17.8802	15.385	0.739508	13.2679	MIR6585		microRNA mir-6585
MIR6586	miRNA	0	0	0	0	0	0	MIR6586		microRNA mir-6586
MIR6583	Precursor_miRNA	0	0	0	0	0	0	MIR6583		microRNA mir-6583
MIR6584	miRNA	0.889648	0	0	2.30775	0	4.42263	MIR6584		microRNA mir-6584
MIR6570	miRNA	0	0	0	0	0	0	MIR6570		microRNA mir-6570
MIR6571	miRNA	0	0	0	0	0	0	MIR6571		microRNA mir-6571
SYT4	mRNA	0.0981755	0.217333	0.150334	0.135822	0.0979284	0.156176	SYT4	gga:422960	Uncharacterized protein	SYT4	cDNA FLJ75007, highly similar to Homo sapiens synaptotagmin IV (SYT4), mRNA
MGAM	mRNA	0	0	0.0160456	0.202954	0.195107	0.316714	MGAM	gga:425545	Uncharacterized protein
SYT2	mRNA	0.356264	0.316876	0.319653	0.115519	0.14807	0	SYT2		Synaptotagmin II	SYT2	Synaptotagmin II, isoform CRA_a
SYT1	mRNA	2.21167	1.83185	2.33843	1.67559	1.06804	1.78009	SYT1	gga:396083	Synaptotagmin-1	SYT1	Synaptotagmin I, isoform CRA_a
RPP40	mRNA	10.4124	13.2431	13.5035	15.0054	4.26486	13.1281	RPP40	gga:420876	ribonuclease P/MRP 40kDa subunit	RPP40	Ribonuclease P protein subunit p40
GGH	mRNA	13.5277	17.1205	16.525	13.1787	1.7698	14.947	GGH	gga:421144	Uncharacterized protein	GGH	cDNA FLJ76254, highly similar to Homo sapiens gamma-glutamyl hydrolase (GGH), mRNA
SYT9	mRNA	0.629679	0.607113	0.705523	0.663978	0.268089	0.931445	SYT9		synaptotagmin IX
SYT8	mRNA	19.809	24.5261	16.5735	21.0601	37.2814	18.2704	SYT8	gga:423095	synaptotagmin VIII
SYT7	mRNA	0.215813	0.093068	0.281651	0.237499	0.684949	0.390128	SYT7		synaptotagmin VII
MANBAL	mRNA	26.4338	31.1261	25.8368	30.3942	31.6735	25.8622	MANBAL	gga:428138	Uncharacterized protein
SYT6	mRNA	0.0598907	0	0	0.207142	0.0995666	0.119092	SYT6	gga:428270	Uncharacterized protein	xp_005270553
MIR6578	miRNA	180.372	138.053	198.335	216.521	153.919	190.78	MIR6578		microRNA mir-6578
MIR6576	miRNA	0.92322	1.45982	0.883568	0	0	0	MIR6576		microRNA mir-6576
MIR6577	Precursor_miRNA	0	0	0	0	0	0	MIR6577		microRNA mir-6577
MIR6574	miRNA	0.914592	0	0	0	0	0	MIR6574		microRNA mir-6574
MIR6575	miRNA	3.62449	1.43279	1.73441	2.35048	3.01281	0.900906	MIR6575		microRNA mir-6575
MIR6572	miRNA	9.96736	4.29836	4.33603	7.83494	6.02562	8.10815	MIR6572		microRNA mir-6572
MIR6573	Precursor_miRNA	1.64473	0	1.57409	3.55535	2.05074	10.6292	MIR6573		microRNA mir-6573
GHR	mRNA	18.8381	18.4834	21.4961	13.8245	2.52951	16.2803	GHR	gga:408184	Growth hormone receptor	GHR	Growth hormone receptor
SGOL2	mRNA	0.0602224	0.0952253	0.0288179	0.104144	0.0750885	0.359253	SGOL2	gga:424070	shugoshin-like 2 (S. pombe)	SGOL2	cDNA FLJ61724, highly similar to Shugoshin-like 2
[truncated: 24,297 more rows]

## Sheet: B
Gene Expresion All_Counts
GeneID	GeneType	APEC infection1	APEC infection2	APEC infection3	Control1	Control2	Control3	Symbol	KeggID	Description	Blast_Symbol	Blast_Description
LOC107053500	ncRNA	0	1	0	1	0	1	LOC107053500
HTR4	mRNA	29	11	30	17	9	9	HTR4	gga:416150	Uncharacterized protein
HTR6	mRNA	8	2	5	10	15	9	HTR6	gga:430019	Uncharacterized protein	HTR6	5-hydroxytryptamine receptor 6
HTR7	mRNA	8	1	3	7	1	3	LOC422942	gga:422942	5-hydroxytryptamine receptor 7-like protein	HTR7	5-hydroxytryptamine receptor 7
BBX	mRNA	522	410	577	385	185	529	BBX	gga:418407	bobby sox homolog (Drosophila)	BBX	HMG box transcription factor BBX
WDR83OS	mRNA	88	105	104	179	626	125	C19ORF56		Protein Asterix
DHDH	mRNA	44	36	58	99	349	61	DHDH	gga:777348	Uncharacterized protein
BCR	mRNA	648	371	732	665	456	949	BCR	gga:416952	Uncharacterized protein	BCR	Breakpoint cluster region, isoform CRA_c
VOPP1	mRNA	48	28	40	31	52	47	VOPP1	gga:776358	Uncharacterized protein	xp_005271841
LOC107053520	ncRNA	0	0	0	1	2	1	LOC107053520
LOC107053521	ncRNA	0	0	0	0	0	0	LOC107053521
LOC107053522	ncRNA	0	0	0	0	0	0	LOC107053522
COL13A1	mRNA	7	1	3	9	29	9	COL13A1	gga:769037	Uncharacterized protein	COL13A1	Collagen, type XIII, alpha 1, isoform CRA_k
TARSL2	mRNA	502	319	585	939	324	832	TARSL2	gga:415389	Uncharacterized protein	TARSL2	Probable threonine--tRNA ligase 2, cytoplasmic
T	mRNA	1	3	5	0	0	1	T	gga:395782	Brachyury protein	T	Brachyury protein
LOC107053516	ncRNA	4	4	2	7	3	5	LOC107053516
LOC107053517	ncRNA	38	17	36	34	16	29	LOC107053517
LOC107053518	ncRNA	0	0	0	0	0	0	LOC107053518
LOC107053519	ncRNA	8	1	6	4	2	3	LOC107053519
LOC107053512	ncRNA	0	0	0	0	0	0	LOC107053512
LOC107053513	ncRNA	0	0	0	3	1	0	LOC107053513
LOC107053514	ncRNA	1	0	1	1	0	6	LOC107053514
LOC107053515	ncRNA	31	11	35	57	26	60	LOC107053515
LOC107053510	ncRNA	4	6	5	1	3	5	LOC107053510
LOC107053511	ncRNA	7	9	20	22	4	20	LOC107053511
BF1	mRNA	171	97	157	275	454	204	BF1	gga:693260	MHC class I antigen alpha chain	xp_005275386
BF2	mRNA	125	68	147	260	567	160	BF2	gga:425389	MHC class I antigen alpha chain	MR1	Major histocompatibility complex class I-related gene protein
DHFR	mRNA	85	93	119	138	12	151	DHFR	gga:427317	Dihydrofolate reductase	DHFR	Dihydrofolate reductase, isoform CRA_a
LOC107053509	ncRNA	2	0	0	1	0	2	LOC107053509
LOC107053505	ncRNA	0	0	0	0	0	0	LOC107053505
LOC107053506	ncRNA	0	0	0	0	0	0	LOC107053506
STRN	mRNA	899	613	1080	747	214	805	STRN	gga:421470	Uncharacterized protein	STRN	Striatin
LOC107053507	ncRNA	0	0	0	0	0	0	LOC107053507
LOC107053508	ncRNA	0	0	0	0	0	0	LOC107053508
LOC107053501	ncRNA	1	0	5	0	0	1	LOC107053501
LOC107053502	ncRNA	1	0	0	0	0	0	LOC107053502
LOC107053503	ncRNA	0	0	2	0	0	2	LOC107053503
LOC107053504	ncRNA	0	0	0	0	0	1	LOC107053504
LOC107053541	ncRNA	0	0	0	0	0	0	LOC107053541
LOC107053542	ncRNA	1	0	0	0	0	1	LOC107053542
LOC107053543	ncRNA	0	0	0	0	0	0	LOC107053543
LOC107053544	ncRNA	0	0	0	0	0	0	LOC107053544
LOC107053540	ncRNA	2	4	5	10	0	5	LOC107053540
BG2	mRNA	7	3	5	3	4	5	BG2	gga:396417	intestinal zipper protein	BTN3A3	Butyrophilin subfamily 3 member A3
BG1	mRNA	0	0	0	0	1	0	ACSBG1	gga:415361	Uncharacterized protein	ACSBG1	cDNA FLJ30320 fis, clone BRACE2006167, highly similar to Homo sapiens acyl-CoA synthetase bubblegum family member 1 (ACSBG1), mRNA
BG8	mRNA	15	8	9	24	24	17	BG8		BG8
LOC107053538	ncRNA	0	0	0	0	0	0	LOC107053538
LOC107053539	ncRNA	0	0	0	0	0	0	LOC107053539
LOC107053534	mRNA	1	0	2	1	2	0	LOC107053534
LOC107053535	ncRNA	0	0	0	0	0	0	LOC107053535
LOC107053536	ncRNA	0	0	0	0	0	0	LOC107053536
LOC107053537	ncRNA	6	5	6	20	13	14	LOC107053537
LOC107053530	ncRNA	2	0	1	1	0	1	LOC107053530
MYBPC3	mRNA	14	5	8	13	6	9	MYBPC3	gga:396013	Myosin-binding protein C, cardiac-type	MYBPC3	Mutant cardiac myosin-binding protein C
LOC107053531	ncRNA	9	1	14	11	5	2	LOC107053531
MYBPC1	mRNA	5	2	7	2	5	10	MYBPC1	gga:418099	Uncharacterized protein
LOC107053532	ncRNA	3	3	2	0	1	0	LOC107053532
LOC107053533	ncRNA	0	0	0	0	0	0	LOC107053533
MYBPC2	mRNA	0	0	0	0	0	0	MYBPC2	gga:425457	Myosin-binding protein C, fast-type	MYBPC2	Myosin-binding protein C, fast-type
TMEFF1	mRNA	164	95	176	178	48	176	TMEFF1	gga:420985	transmembrane protein with EGF-like and two follistatin-like domains 1
TMEFF2	mRNA	330	140	343	306	342	264	TMEFF2	gga:768542	transmembrane protein with EGF-like and two follistatin-like domains 2
LOC107053527	ncRNA	1	1	2	0	0	1	LOC107053527
LOC107053528	ncRNA	0	0	0	0	0	0	LOC107053528
LOC107053529	ncRNA	0	0	0	0	0	0	LOC107053529
LOC107053523	ncRNA	0	1	1	7	6	1	LOC107053523
LOC107053524	ncRNA	6	5	5	10	16	10	LOC107053524
LOC107053525	ncRNA	0	0	0	0	0	0	LOC107053525
LOC107053526	ncRNA	15	10	13	58	8	43	LOC107053526
LOC107053563	ncRNA	0	0	0	0	0	0	LOC107053563
LOC107053564	ncRNA	0	0	0	0	0	0	LOC107053564
LOC107053565	ncRNA	0	0	0	0	0	0	LOC107053565
LOC107053566	ncRNA	0	0	0	2	0	0	LOC107053566
LOC107053560	ncRNA	0	0	0	0	1	0	LOC107053560
LOC107053561	ncRNA	6	4	5	3	1	6	LOC107053561
LOC107053562	ncRNA	0	1	0	3	1	0	LOC107053562
STX6	mRNA	445	182	359	884	1219	616	STX6	gga:424413	Syntaxin-6	STX6	Syntaxin-6
STX5	mRNA	248	86	182	416	942	245	STX5
STX3	mRNA	75	46	104	87	198	75	STX3		Uncharacterized protein
BID	mRNA	1169	838	1246	1970	1700	1502	BID	gga:395236	BH3-interacting domain death agonist	BID	BH3 interacting domain death agonist, isoform CRA_d
LOC107053556	ncRNA	0	0	0	0	0	0	LOC107053556
STX2	mRNA	392	316	401	331	74	349	STX2	gga:378895	Uncharacterized protein	STX2	Syntaxin-2
LOC107053557	ncRNA	7	0	7	12	14	7	LOC107053557
LOC107053558	ncRNA	2	0	0	7	5	3	LOC107053558
LOC107053559	ncRNA	12	12	15	25	8	10	LOC107053559
SPDEF	mRNA	28	24	30	28	106	25	SPDEF	gga:428271	Uncharacterized protein
LOC107053552	ncRNA	0	0	0	0	1	1	LOC107053552
MBD3	mRNA	866	392	869	1001	1026	865	MBD3	gga:770153	Uncharacterized protein	MBD3	cDNA FLJ10612 fis, clone NT2RP2005358, highly similar to Methyl-CpG-binding domain protein 3
LOC107053553	ncRNA	52	18	36	45	44	40	LOC107053553
MBD4	mRNA	48	50	83	120	96	86	MBD4	gga:395428	Uncharacterized protein	MBD4	Methyl-CpG-binding domain protein 4
LOC107053554	ncRNA	1	1	1	1	3	0	LOC107053554
MBD5	mRNA	1164	546	1176	1226	651	1228	MBD5	gga:424308	Uncharacterized protein	MBD5	cDNA FLJ61558, highly similar to Methyl-CpG-binding domain protein 5
LOC107053555	ncRNA	0	0	0	0	0	0	LOC107053555
GATSL3	mRNA	1514	661	1353	1946	4161	1232	GATSL3	gga:770898	GATS protein-like 3
BIK	mRNA	5	2	2	6	5	4	BIK	gga:776149	BCL2-interacting killer (apoptosis-inducing)
LOC107053550	ncRNA	10	13	17	18	3	13	LOC107053550
LOC107053551	ncRNA	0	0	1	1	0	0	LOC107053551
MBD2	mRNA	408	435	497	528	959	364	MBD2	gga:497269	Methyl-CpG-binding domain protein 2	MBD2	Methyl-CpG binding domain protein 2, isoform CRA_b
PRKRIR	mRNA	140	104	180	224	55	233	PRKRIR	gga:428122	Uncharacterized protein	PRKRIR	Protein-kinase, interferon-inducible double stranded RNA dependent inhibitor, repressor of (P58 repressor), isoform CRA_b
LOC107053549	ncRNA	69	38	64	59	15	78	LOC107053549
LOC107053545	ncRNA	0	0	0	0	0	1	LOC107053545
LOC107053546	ncRNA	0	0	0	0	0	0	LOC107053546
LOC107053547	ncRNA	1	4	0	1	1	0	LOC107053547
LOC107053548	mRNA	3	1	3	2	0	2	LOC107053548
LOC107053585	ncRNA	1	0	1	2	1	0	LOC107053585
LOC107053586	ncRNA	4	1	0	5	4	6	LOC107053586
LOC107053587	ncRNA	0	1	0	0	1	0	LOC107053587
LOC107053588	ncRNA	1	0	0	0	1	2	LOC107053588
LOC107053581	ncRNA	0	0	1	1	1	2	LOC107053581
LOC107053582	ncRNA	0	0	0	0	0	0	LOC107053582
LOC107053583	ncRNA	0	0	0	0	0	0	LOC107053583
FBXO28	mRNA	392	340	413	286	159	242	FBXO28	gga:421328	F-box protein 28
LOC107053584	ncRNA	4	1	1	4	1	6	LOC107053584
FBXO25	mRNA	80	79	88	88	28	93	FBXO25	gga:421906	Uncharacterized protein	FBXO25	F-box only protein 25
LOC107053580	ncRNA	0	0	0	0	0	0	LOC107053580
FBXO21	mRNA	221	128	278	427	301	318	FBXO21	gga:427722	Uncharacterized protein	FBXO21	F-box protein 21, isoform CRA_c
FBXO22	mRNA	1153	695	1185	1280	776	1072	FBXO22	gga:415355	F-box protein 22	FBXO22	F-box only protein 22
FADS2	mRNA	1380	569	1509	2655	1519	2488	FADS2	gga:423122	Uncharacterized protein	FADS2	cDNA FLJ14553 fis, clone NT2RM2001785, highly similar to Homo sapiens fatty acid desaturase 2 (FADS2), mRNA
FADS6	mRNA	1	0	0	1	1	1	FADS6	gga:428683	Uncharacterized protein	FADS6	Fatty acid desaturase domain family, member 6, isoform CRA_a
FNTB	mRNA	801	344	876	1533	3391	817	FNTB		Uncharacterized protein	FNTB	cDNA FLJ35979 fis, clone TESTI2013545, highly similar to Protein farnesyltransferase subunit beta (EC 2.5.1.58)
LOC107053578	ncRNA	0	0	0	0	0	0	LOC107053578
LOC107053579	ncRNA	0	0	0	0	0	0	LOC107053579
FADS1	mRNA	358	217	384	587	155	507	FADS1	gga:423120	Fatty acid desaturase 1	FADS1	cDNA FLJ56225, highly similar to Homo sapiens fatty acid desaturase 1 (FADS1), mRNA
LOC107053574	mRNA	0	0	0	1	0	1	LOC107053574
BKJ	mRNA	0	0	0	0	0	0	BKJ	gga:395651	Beta-keratin-related protein
LOC107053575	ncRNA	0	0	1	0	0	0	LOC107053575
LOC107053576	ncRNA	34	15	29	39	14	26	LOC107053576
LOC107053577	ncRNA	0	0	0	0	0	0	LOC107053577
FBXO18	mRNA	287	135	246	422	180	411	FBXO18	gga:416687	F-box helicase	FBXO18	FBXO18 protein
LOC107053570	ncRNA	0	0	0	0	0	2	LOC107053570
LOC107053571	ncRNA	1	4	1	4	1	3	LOC107053571
FBXO16	mRNA	1	1	2	6	3	0	FBXO16	gga:771262	F-box protein 16	xp_005273477
LOC107053572	ncRNA	16	11	19	18	12	21	LOC107053572
STX8	mRNA	256	229	268	356	745	252	STX8	gga:417321	Uncharacterized protein	STX8	Syntaxin-8
STX7	mRNA	2214	2129	2600	2217	975	1801	STX7	gga:426930	Uncharacterized protein	STX7	cDNA FLJ53760, highly similar to Syntaxin-7
LOC107053573	ncRNA	0	0	1	2	2	2	LOC107053573
FBXO15	mRNA	18	3	15	5	0	3	FBXO15	gga:421017	Uncharacterized protein	FBXO15	F-box protein 15, isoform CRA_a
FBXO11	mRNA	709	399	837	1253	357	1253	FBXO11	gga:421289	Uncharacterized protein
MINPP1	mRNA	85	42	92	70	30	102	MINPP1	gga:395356	Uncharacterized protein	MINPP1	cDNA, FLJ93389, highly similar to Homo sapiens multiple inositol polyphosphate histidine phosphatase, 1 (MINPP1), mRNA
LOC426743	mRNA	79	23	50	98	307	47	LOC426743	gga:426743	probable beta-D-xylosidase 5-like
LOC107053567	ncRNA	0	0	0	0	0	0	LOC107053567
LOC107053568	ncRNA	0	0	0	0	0	0	LOC107053568
LOC107053569	ncRNA	0	0	0	0	0	0	LOC107053569
BLK	mRNA	5	7	4	29	26	17	BLK	gga:422035	Non-specific protein-tyrosine kinase	BLK	Non-specific protein-tyrosine kinase
LOC424109	mRNA	209	173	193	280	140	173	LOC424109	gga:424109	Uncharacterized protein
BLM	mRNA	81	36	82	247	171	201	BLM	gga:415577	BLM helicase	BLM	cDNA, FLJ95010, highly similar to Homo sapiens Bloom syndrome (BLM), mRNA
IREB2	mRNA	1422	961	1529	1932	826	1848	IREB2	gga:427490	Iron-responsive element-binding protein 2	IREB2	Iron-responsive element-binding protein 2
FBXO47	mRNA	1	0	0	1	0	0	FBXO47	gga:771854	F-box protein 47	FBXO47	F-box protein 47
FBXO48	mRNA	28	50	44	60	71	37	FBXO48	gga:421265	F-box protein 48	FBXO48	F-box protein 48
FBXO45	mRNA	526	233	450	771	353	754	FBXO45	gga:770111	Uncharacterized protein
FBXO46	mRNA	166	90	190	287	597	201	FBXO46
FBXO43	mRNA	0	0	1	0	1	1	FBXO43	gga:420245	Uncharacterized protein	xp_005250954
FBXO41	mRNA	0	0	0	0	1	0	FBXO41	gga:428805	F-box protein 41	FBXO41	F-box protein 41
FBXO42	mRNA	720	275	706	882	1294	707	FBXO42	gga:419461	F-box protein 42	xp_005245956
FBXO40	mRNA	2	1	1	11	8	11	FBXO40	gga:426341	Uncharacterized protein	FBXO40	F-box only protein 40
MBIP	mRNA	173	164	207	277	27	250	MBIP	gga:423329	Uncharacterized protein	MBIP	MAP3K12-binding inhibitory protein 1
BMF	mRNA	327	187	357	498	173	583	BMF	gga:769140	Uncharacterized protein	BMF	Bcl-2-modifying factor
LOC424111	ncRNA	53	23	50	95	79	101	LOC424111	gga:424111	Uncharacterized protein
LOC107053596	mRNA	0	0	0	0	0	0	LOC107053596
LOC107053597	ncRNA	0	0	0	0	0	0	LOC107053597
LOC107053598	ncRNA	1	0	1	0	0	0	LOC107053598
LOC107053599	ncRNA	0	0	0	0	0	0	LOC107053599
LOC107053592	ncRNA	0	0	0	0	0	0	LOC107053592
HTR1E	mRNA	10	10	8	15	8	15	HTR1E	gga:771973	Uncharacterized protein	HTR1E	5-hydroxytryptamine receptor 1E
HTR1F	mRNA	0	0	0	0	0	0	HTR1F	gga:427963	Uncharacterized protein	HTR1F	5-hydroxytryptamine receptor 1F
LOC107053593	mRNA	1	1	2	8	4	8	LOC107053593
LOC107053594	mRNA	0	0	0	1	0	0	LOC107053594
LOC107053595	mRNA	0	0	0	0	0	0	LOC107053595
STYX	mRNA	657	436	698	486	137	388	STYX	gga:423587	serine/threonine/tyrosine interacting protein
FBXO39	mRNA	35	25	48	72	27	61	FBXO39		F-box protein 39	FBXO39	F-box protein 39
HTR1D	mRNA	19	12	29	55	7	44	HTR1D	gga:769107	Uncharacterized protein
HTR1A	mRNA	0	2	0	7	8	5	HTR1A	gga:431581	Uncharacterized protein	HTR1A	5HT1a protein
HTR1B	mRNA	351	168	356	630	953	598	HTR1B	gga:421858	5-hydroxytryptamine receptor 1B	HTR1B	cDNA FLJ77883, highly similar to Human serotonin 1B receptor
FBXO34	mRNA	263	104	235	295	364	261	FBXO34	gga:423554	F-box protein 34	FBXO34	F-box only protein 34
LOC107053591	mRNA	32	3	25	51	34	52	LOC107053591
BMX	mRNA	4	1	2	1	1	1	BMX	gga:428003	Non-specific protein-tyrosine kinase	xp_005274638
FBXO32	mRNA	211	120	289	429	233	453	FBXO32	gga:420343	Uncharacterized protein	FBXO32	F-box protein 32, isoform CRA_c
FBXO33	mRNA	384	235	398	505	156	458	FBXO33	gga:428887	F-box protein 33	FBXO33	F-box only protein 33
FBXO30	mRNA	538	401	597	440	86	554	FBXO30	gga:421612	Uncharacterized protein	FBXO30	F-box only protein 30
LOC107053589	ncRNA	5	1	7	9	1	6	LOC107053589
C3H2ORF3	mRNA	148	80	135	130	74	128	C3H2ORF3	gga:422067	chromosome 3 open reading frame, human C2orf3	GCFC2	C2ORF3 variant 3
HTR2B	mRNA	55	69	103	169	82	189	HTR2B		Serotonin receptor subtype 2b	HTR2B	5-hydroxytryptamine (Serotonin) receptor 2B
HTR2C	mRNA	3	1	0	4	1	5	HTR2C	gga:428707	Uncharacterized protein	HTR2C	5-hydroxytryptamine (Serotonin) receptor 2C
PPWD1	mRNA	157	127	165	325	56	278	PPWD1	gga:427163	Uncharacterized protein	PPWD1	cDNA FLJ53149, highly similar to Peptidylprolyl isomerase domain and WDrepeat-containing protein 1 (EC 5.2.1.8)
HTR2A	mRNA	34	26	44	42	10	26	HTR2A	gga:428070	Uncharacterized protein	HTR2A	5-hydroxytryptamine receptor 2A
BOC	mRNA	412	126	399	310	541	310	BOC	gga:418361	Uncharacterized protein
LOC426710	ncRNA	0	0	0	0	0	0	LOC426710	gga:426710	uncharacterized LOC426710
SPDL1	mRNA	142	140	163	233	138	243	SPDL1	gga:416172	Protein Spindly	SPDL1	Protein Spindly
MBL2	mRNA	1	3	6	1	3	5	MBL2	gga:374267	Uncharacterized protein	CMBL	cDNA, FLJ96437
BOK	mRNA	173	66	141	397	735	273	BOK	gga:395445	Bcl-2-related ovarian killer protein	xp_005247095
SLC36A1	mRNA	269	104	254	360	413	295	SLC36A1	gga:770250	Uncharacterized protein	SLC36A1	Dct1
VPS13C	mRNA	412	286	517	447	102	599	VPS13C	gga:415376	Uncharacterized protein	VPS13C	Vacuolar protein sorting-associated protein 13C
VPS13D	mRNA	839	428	779	727	358	851	VPS13D	gga:419481	Uncharacterized protein
DHPS	mRNA	233	130	297	385	821	325	DHPS
VPS13A	mRNA	850	523	830	745	146	853	VPS13A		Uncharacterized protein	VPS13A	Vacuolar protein sorting-associated protein 13A
VPS13B	mRNA	791	458	727	705	372	730	VPS13B	gga:420242	vacuolar protein sorting 13 homolog B (yeast)
HTR3A	mRNA	0	0	0	0	0	0	HTR3A	gga:428247	Uncharacterized protein	HTR3A	5-hydroxytryptamine (Serotonin) receptor 3A, isoform CRA_a
RABGGTB	mRNA	898	808	1032	796	130	746	RABGGTB	gga:424723	Uncharacterized protein	RABGGTB	cDNA FLJ77804
C1D	mRNA	586	727	738	677	214	464	C1D	gga:421267	Nuclear nucleic acid-binding protein C1D	C1D	Nuclear nucleic acid-binding protein C1D
BPI	mRNA	117	50	96	443	485	338	BPI	gga:419293	Uncharacterized protein	BPI	cDNA FLJ51234, highly similar to Bactericidal permeability-increasing protein
C1S	mRNA	128	119	130	173	73	156	C1S	gga:418294	Uncharacterized protein	xp_005277812
C1R	mRNA	79	40	81	97	47	90	C1R	gga:418295	Uncharacterized protein	C1R	cDNA FLJ75066, highly similar to Homo sapiens complement component 1, r subcomponent (C1R), mRNA
IL2RG	mRNA	28	26	41	83	199	56	IL2RG	gga:395199	Uncharacterized protein	IL2RG	cDNA, FLJ95841, highly similar to Homo sapiens interleukin 2 receptor, gamma (severe combined immunodeficiency) (IL2RG), mRNA
SLC36A4	mRNA	174	184	196	179	31	225	SLC36A4	gga:419007	Uncharacterized protein	SLC36A4	Proton-coupled amino acid transporter 4
GPKOW	mRNA	5	8	5	17	39	6	GPKOW
HTR5A	mRNA	0	0	0	0	0	1	HTR5A	gga:428409	Uncharacterized protein	HTR5A	cDNA FLJ36936 fis, clone BRACE2005395, highly similar to 5-HYDROXYTRYPTAMINE 5A RECEPTOR
BRE	mRNA	664	513	781	681	205	686	BRE	gga:421417	BRCA1-A complex subunit BRE	BRE	BRCA1-A complex subunit BRE
IL2RA	mRNA	9	6	14	10	3	7	IL2RA	gga:395294	interleukin 2 receptor, alpha
IL2RB	mRNA	5	5	5	1	0	1	IL2RB
LGALSL	mRNA	87	64	90	147	105	131	LGALSL	gga:421278	Galectin-related protein	LGALSL	Galectin-related protein
PEX26	mRNA	192	101	193	302	168	269	PEX26	gga:418165	Uncharacterized protein	xp_005261310
LGALS3	mRNA	616	730	654	628	643	482	LGALS3	gga:373917	Galectin-3TR1 isoform containing transmembrane domain and truncated carbohydrate recognition domain	LGALS9B	Galectin-9B
LGALS2	mRNA	46	52	66	57	26	52	LGALS2	gga:425107	Galectin
LGALS1	mRNA	8239	12379	8400	13129	20219	9806	LGALS1	gga:396491	Beta-galactoside-binding lectin	LGALS1	Galectin-1
BSG	mRNA	6544	4276	5914	6500	9038	4972	BSG	gga:770363	Basigin	BSG	cDNA FLJ52516, moderately similar to Basigin
LGALS8	mRNA	386	415	490	350	57	320	LGALS8	gga:430948	Galectin	LGALS8	Galectin-8g
BSN	mRNA	12	5	7	19	45	16	BSN		Uncharacterized protein
OCX36	mRNA	0	0	1	0	0	0	BPIFB3	gga:419289	Ovocalyxin-36 (Putative uncharacterized protein)	BPIFB4	BPI fold-containing family B member 4
BSX	mRNA	0	0	0	0	0	0	BSX	gga:395183	Brain-specific homeobox protein homolog	BSX	Brain-specific homeobox protein homolog
LOC776910	mRNA	0	0	0	0	0	0	LOC776910	gga:776910	olfactory receptor 14A16-like
BTC	mRNA	10	2	4	21	23	10	BTC	gga:448833	Uncharacterized protein	BTC	Probetacellulin
BTD	mRNA	22	16	19	46	13	29	BTD	gga:420639	Uncharacterized protein	xp_005265472
CFDP1	mRNA	564	286	506	978	1903	686	CFDP1	gga:374073	Craniofacial development protein 1	CFDP1	Craniofacial development protein 1
CRISPLD1	mRNA	44	24	33	49	15	62	CRISPLD1	gga:395369	Cysteine-rich secretory protein LCCL domain-containing 1	CRISPLD1	cDNA FLJ57290, highly similar to Homo sapiens cysteine-rich secretory protein LCCL domain containing 1 (CRISPLD1), mRNA
CRISPLD2	mRNA	93	74	88	125	84	142	CRISPLD2	gga:415818	Uncharacterized protein	CRISPLD2	Cysteine-rich secretory protein LCCL domain-containing 2
SUB1	mRNA	2232	2807	2766	2085	314	2296	SUB1	gga:427425	Activated RNA polymerase II transcriptional coactivator p15	xp_005248289
BTK	mRNA	6	10	16	24	59	34	BTK	gga:374075	Non-specific protein-tyrosine kinase	BTK	Tyrosine-protein kinase BTK
DHX8	mRNA	721	404	800	852	605	852	DHX8	gga:419982	Uncharacterized protein	DHX8	cDNA FLJ76879, highly similar to Homo sapiens DEAH (Asp-Glu-Ala-His) box polypeptide 8 (DHX8), mRNA
NKAIN2	mRNA	15	7	28	24	0	8	NKAIN2	gga:421720	Na+/K+ transporting ATPase interacting 2	NKAIN2	Sodium/potassium-transporting ATPase subunit beta-1-interacting protein 2
NKAIN1	mRNA	21	9	24	48	72	50	NKAIN1	gga:768785	Na+/K+ transporting ATPase interacting 1	NKAIN1	Sodium/potassium-transporting ATPase subunit beta-1-interacting protein 1
MC2R	mRNA	0	0	0	0	0	0	MC2R	gga:428516	Uncharacterized protein	MC2R	Adrenocorticotropic hormone receptor
NKAIN4	mRNA	0	3	2	2	1	0	NKAIN4	gga:419240	Na+/K+ transporting ATPase interacting 4	NKAIN4	Sodium/potassium-transporting ATPase subunit beta-1-interacting protein 4
NKAIN3	mRNA	1	2	4	0	0	2	NKAIN3	gga:421143	Na+/K+ transporting ATPase interacting 3	NKAIN1	Sodium/potassium-transporting ATPase subunit beta-1-interacting protein 1
RACGAP1	mRNA	206	105	187	232	155	155	RACGAP1	gga:426884	Uncharacterized protein	RACGAP1	Rac GTPase activating protein 1, isoform CRA_a
SLC10A4	mRNA	11	6	6	11	50	5	SLC10A4	gga:770263	Uncharacterized protein	SLC10A4	Sodium/bile acid cotransporter 4
BBS2	mRNA	433	153	361	470	360	375	BBS2	gga:415694	Uncharacterized protein	BBS2	Bardet-Biedl syndrome 2, isoform CRA_a
BBS1	mRNA	0	0	1	0	0	0	BBS1
XBP1	mRNA	985	728	1247	2485	2540	1797	XBP1	gga:416918	Uncharacterized protein	XBP1	X-box binding protein 1, isoform CRA_b
SLC10A7	mRNA	670	509	694	476	96	585	SLC10A7	gga:422467	Sodium/bile acid cotransporter 7	SLC10A7	Sodium/bile acid cotransporter 7
SLC10A1	mRNA	0	0	0	0	0	0	SLC10A1		solute carrier family 10 (sodium/bile acid cotransporter family), member 1
SLC10A2	mRNA	0	0	0	0	0	0	SLC10A2	gga:428018	Uncharacterized protein	SLC10A2	Ileal sodium/bile acid cotransporter
SUCO	mRNA	786	486	766	584	307	618	SUCO
PEX5L	mRNA	0	0	1	1	0	3	PEX5L	gga:429155	Uncharacterized protein	PEX5L	PEX5-related protein
MC1R	mRNA	0	0	0	0	0	0	MC1R	gga:427562	Melanocyte-stimulating hormone receptor	MC1R	Melanocyte-stimulating hormone receptor
LOC776940	ncRNA	0	0	0	0	3	2	LOC776940		leukocyte immunoglobulin-like receptor subfamily B member 4-like
SPDYA	mRNA	14	9	14	17	9	12	SPDYA	gga:421293	speedy/RINGO cell cycle regulator family member A
LOC424007	ncRNA	4	1	0	1	1	1	LOC424007	gga:424007	uncharacterized LOC424007
C8B	mRNA	2	0	0	0	0	0	C8B	gga:424669	Uncharacterized protein	C8B	cDNA FLJ77947, highly similar to Human complement protein C8 beta subunit mRNA
C8A	mRNA	0	0	1	2	2	1	C8A	gga:429111	Uncharacterized protein	C8A	Complement component C8 alpha chain
MC4R	mRNA	0	0	0	0	0	0	MC4R	gga:428485	Melanocortin 4 receptor	MC4R	Truncated melanocortin 4 receptor variant
C8G	mRNA	21	12	14	28	54	17	C8G	gga:770691	Uncharacterized protein
SUFU	mRNA	1453	758	1429	1081	1033	1400	SUFU	gga:374118	Suppressor of fused homolog	SUFU	Suppressor of fused homolog
BBS9	mRNA	146	114	175	97	33	127	BBS9	gga:420745	Uncharacterized protein
LOC424014	mRNA	366	257	300	491	1400	350	LOC424014	gga:424014	Uncharacterized protein
BBS7	mRNA	111	66	104	128	57	101	BBS7		Uncharacterized protein	BBS7	Bardet-Biedl syndrome 7 protein
BBS4	mRNA	54	24	38	85	80	73	BBS4	gga:415318	Uncharacterized protein	BBS4	cDNA, FLJ95325, highly similar to Homo sapiens Bardet-Biedl syndrome 4 (BBS4), mRNA
PCYT1B	mRNA	12	2	13	17	15	13	PCYT1B	gga:418594	phosphate cytidylyltransferase 1, choline, beta
ZHX2	mRNA	207	120	183	223	172	209	ZHX2	gga:420351	Uncharacterized protein
PCYT1A	mRNA	1218	601	1253	1837	2104	1540	PCYT1A	gga:424915	Uncharacterized protein	xp_005269400
ZHX3	mRNA	307	132	306	296	385	379	ZHX3	gga:419176	Uncharacterized protein	ZHX3	cDNA FLJ78753, highly similar to Homo sapiens zinc fingers and homeoboxes 3 (ZHX3), mRNA
CACYBP	mRNA	523	564	659	674	348	553	CACYBP	gga:424437	Uncharacterized protein	CACYBP	Calcyclin binding protein, isoform CRA_a
ZHX1	mRNA	510	226	485	790	292	827	ZHX1	gga:420347	Uncharacterized protein	ZHX2	Zinc fingers and homeoboxes protein 2
RNF144A	mRNA	140	72	149	192	80	224	RNF144A	gga:421922	Uncharacterized protein	RNF144A	cDNA FLJ60099, highly similar to Ubiquitin-conjugating enzyme 7-interacting protein 4
RNF144B	mRNA	26	10	34	7	13	18	RNF144B	gga:420827	Uncharacterized protein	RNF144B	E3 ubiquitin-protein ligase RNF144B
MC3R	mRNA	0	0	0	0	0	0	MC3R		melanocortin 3 receptor	MC3R	Melanocortin receptor 3
TAX1BP1	mRNA	2113	1633	2458	1473	420	1392	TAX1BP1	gga:395490	Uncharacterized protein	TAX1BP1	Tax1-binding protein 1
TAX1BP3	mRNA	5231	4878	6115	6865	2012	5744	TAX1BP3	gga:417605	Uncharacterized protein	TAX1BP3	Tax1-binding protein 3
RP11-166N6.3	mRNA	0	0	1	3	4	2	RP11-166N6.3
RP11-166N6.1	mRNA	3	0	1	1	4	2	RP11-166N6.1
LOC424028	mRNA	112	82	121	115	64	79	LOC424028
LOC426699	mRNA	407	259	424	471	359	520	LOC426699		F-box only protein 38-like	FBXO38	F-box only protein 38
LOC424033	mRNA	135	38	115	183	271	159	LOC424033	gga:424033	aryl hydrocarbon receptor-like
PEX16	mRNA	396	176	397	529	685	392	PEX16	gga:423201	Uncharacterized protein
PEX10	mRNA	220	163	261	306	132	239	PEX10	gga:419396	Uncharacterized protein	PEX10	Peroxisome biogenesis factor 10, isoform CRA_a
PEX12	mRNA	126	56	116	167	178	145	PEX12	gga:417526	Uncharacterized protein	PEX12	Peroxisome assembly protein 12
PEX13	mRNA	115	88	112	201	45	198	PEX13	gga:421197	Uncharacterized protein	PEX13	Peroxisomal membrane protein PEX13
PEX14	mRNA	589	422	568	654	654	501	PEX14	gga:771421	Uncharacterized protein	PEX14	cDNA FLJ51918, highly similar to Peroxisomal membrane protein PEX14
MC5R	mRNA	0	0	4	1	0	2	MC5R	gga:421047	Uncharacterized protein	MC5R	Melanocortin receptor 5
INPPL1	mRNA	5	1	2	13	26	8	INPPL1	gga:428692	Uncharacterized protein
IGF1R	mRNA	560	588	752	353	423	522	IGF1R	gga:395889	Tyrosine-protein kinase receptor	IGF1R	Tyrosine-protein kinase receptor
PPIP5K1	mRNA	123	62	113	218	246	164	PPIP5K1	gga:415587	Uncharacterized protein	PPIP5K1	Inositol hexakisphosphate and diphosphoinositol-pentakisphosphate kinase 1
PPIP5K2	mRNA	547	394	583	552	180	671	PPIP5K2	gga:427276	Uncharacterized protein	PPIP5K2	Inositol hexakisphosphate and diphosphoinositol-pentakisphosphate kinase 2
LOC776992	mRNA	175	106	144	179	490	116	LOC776992	gga:776992	Uridine-cytidine kinase
RP11-598P20.5	mRNA	365	454	384	333	144	322	RP11-598P20.5
ENPP2	mRNA	1	0	0	0	2	1	ENPP2	gga:420361	Uncharacterized protein	xp_005251030
ENPP1	mRNA	98	66	83	111	26	95	ENPP1	gga:426929	Uncharacterized protein	ENPP1	cDNA, FLJ95771, highly similar to Homo sapiens ectonucleotide pyrophosphatase/phosphodiesterase 1 (ENPP1), mRNA
ENPP4	mRNA	63	72	99	76	25	52	ENPP4	gga:422055	Putative uncharacterized protein	ENPP4	Bis(5'-adenosyl)-triphosphatase ENPP4
ENPP3	mRNA	39	41	55	39	6	27	ENPP3		Uncharacterized protein	ENPP3	cDNA FLJ78063, highly similar to Homo sapiens ectonucleotide pyrophosphatase/phosphodiesterase 3 (ENPP3), mRNA
ENPP6	mRNA	174	92	162	120	95	134	ENPP6	gga:422551	Uncharacterized protein	ENPP6	Ectonucleotide pyrophosphatase/phosphodiesterase family member 6
ENPP7	mRNA	0	0	0	0	0	0	ENPP7	gga:426249	Uncharacterized protein	ENPP5	cDNA FLJ76474, highly similar to Homo sapiens ectonucleotide pyrophosphatase/phosphodiesterase 5 (putative function) (ENPP5), mRNA
HTRA3	mRNA	92	40	81	165	52	165	HTRA3	gga:422868	Uncharacterized protein
HTRA1	mRNA	652	503	746	752	317	665	HTRA1		Uncharacterized protein
DAPP1	mRNA	18	14	12	34	14	28	DAPP1	gga:425211	Uncharacterized protein	DAPP1	Dual adapter for phosphotyrosine and 3-phosphotyrosine and 3-phosphoinositide
HTRA2	mRNA	415	239	410	642	1161	510	HTRA2	gga:395990	Serine protease	HTRA2	cDNA FLJ75762, highly similar to Homo sapiens protease, serine, 25 (PRSS25), nuclear gene encodingmitochondrial protein, transcript variant 1, mRNA
CHCHD10	mRNA	474	375	402	650	601	354	CHCHD10		Uncharacterized protein	CHCHD10	Coiled-coil-helix-coiled-coil-helix domain-containing protein 10, mitochondrial
IGF2R	mRNA	1794	1105	1944	907	286	1182	IGF2R	gga:395817	Uncharacterized protein	IGF2R	Insulin-like growth factor type II receptor
BSPRY	mRNA	211	115	240	424	516	326	BSPRY	gga:417272	B-box and SPRY domain containing	BSPRY	B box and SPRY domain-containing protein
ZIC2	mRNA	0	0	0	0	2	3	ZIC2		Uncharacterized protein	ZIC2	Zic family member 2 (Odd-paired homolog, Drosophila), isoform CRA_a
CA3	mRNA	79	50	57	94	71	106	CA3	gga:420208	Uncharacterized protein	CA3	Carbonic anhydrase III, muscle specific, isoform CRA_a
CA2	mRNA	238	141	209	213	114	123	CA2	gga:396257	Carbonic anhydrase 2	CA2	Carbonic anhydrase 2
ZIC3	mRNA	0	1	1	4	2	0	ZIC3	gga:422251	Uncharacterized protein	ZIC3	Zinc finger protein ZIC 3
ZIC1	mRNA	0	0	0	0	0	0	ZIC1	gga:374103	Zinc finger protein ZIC 1	ZIC1	Zinc finger protein ZIC 1
CA4	mRNA	2	2	6	10	1	5	CA4	gga:417647	Uncharacterized protein	CA4	Carbonic anhydrase 4
CA7	mRNA	0	0	0	0	0	0	CA7	gga:415791	Uncharacterized protein	CA7	Carbonic anhydrase 7
MIR103A1	miRNA	19	21	37	12	0	9	MIR103-1	gga:777840	microRNA mir-103-1
CA6	mRNA	6	2	5	11	18	7	CA6	gga:428187	Uncharacterized protein	CA6	cDNA FLJ60163, highly similar to Carbonic anhydrase 6 (EC 4.2.1.1)
CA9	mRNA	39	30	49	28	84	24	CA9	gga:770004	Uncharacterized protein	CA9	Truncated carbonic anhydrase 9
CA8	mRNA	7	2	5	6	7	5	CA8	gga:421139	Uncharacterized protein	CA8	cDNA FLJ57482, highly similar to Carbonic anhydrase-related protein
LOC424098	ncRNA	4	5	7	9	6	13	LOC424098	gga:424098	hCG1657980	LOC200726	hCG1657980
SUN2	mRNA	613	204	511	853	1981	717	SUN2	gga:418021	Uncharacterized protein
SUN1	mRNA	1044	786	1105	1003	155	979	SUN1	gga:416449	Uncharacterized protein	xp_005249737
ATP6AP1	mRNA	506	447	701	627	72	542	ATP6AP1	gga:427854	Uncharacterized protein	ATP6AP1	V-type proton ATPase subunit S1
ATP6AP2	mRNA	1006	724	1215	819	191	721	ATP6AP2	gga:418573	Uncharacterized protein	xp_005272630
CAD	mRNA	541	171	426	785	1878	676	CAD		Caldesmon
HUNK	mRNA	152	66	155	281	352	254	HUNK		hormonally up-regulated Neu-associated kinase	HUNK	Hormonally up-regulated neu tumor-associated kinase
CAT	mRNA	843	684	969	792	352	900	CAT	gga:423600	Uncharacterized protein	CAT	Similar to catalase
SHANK3	mRNA	189	48	113	199	432	150	SHANK3		SH3 and multiple ankyrin repeat domains 3
SHANK2	mRNA	43	26	40	62	49	58	SHANK2	gga:428858	SH3 and multiple ankyrin repeat domains 2	SHANK1	SH3 and multiple ankyrin repeat domains protein 1
CBL	mRNA	1614	482	1472	1423	1482	1342	CBL	gga:374038	Uncharacterized protein	CBL	E3 ubiquitin-protein ligase CBL
SV2C	mRNA	7	9	5	5	3	3	SV2C	gga:431597	Uncharacterized protein	SV2C	cDNA FLJ37598 fis, clone BRCOC2008642, highly similar to Synaptic vesicle glycoprotein 2C
SV2B	mRNA	3	0	2	2	4	1	SV2B	gga:427508	Uncharacterized protein	SV2B	Synaptic vesicle glycoprotein 2B
CBS	mRNA	713	385	715	540	293	576	CBS	gga:418545	Cystathionine beta-synthase	CBS	Cystathionine beta-synthase
TBX22	mRNA	0	0	0	0	0	0	TBX22	gga:373895	Uncharacterized protein	TBX22	cDNA FLJ40195 fis, clone TESTI2019787, highly similar to T-box transcription factor TBX22
SV2A	mRNA	9	7	7	21	27	16	SV2A		Synaptic vesicle glycoprotein 2A
TBX20	mRNA	0	0	0	0	0	3	TBX20	gga:373943	T-box transcription factor TBX20	TBX20	T-box transcription factor TBX20
CLVS2	mRNA	146	95	144	128	51	166	CLVS2	gga:428616	Uncharacterized protein	CLVS2	Clavesin-2
CLVS1	mRNA	0	0	0	0	3	1	CLVS1	gga:421141	Uncharacterized protein	CLVS1	Clavesin-1
CCK	mRNA	112	162	144	105	86	88	CCK	gga:414884	CCK protein	xp_005265584
ZIC4	mRNA	0	0	0	0	0	0	ZIC4	gga:424885	Uncharacterized protein	ZIC1	Zinc finger protein ZIC 1
ZIC5	mRNA	0	0	0	0	0	0	ZIC5
SUOX	mRNA	25	12	14	33	88	22	SUOX		Sulfite oxidase
TBX19	mRNA	14	8	7	8	4	10	TBX19	gga:395793	Uncharacterized protein	TBX19	cDNA FLJ34085 fis, clone FCBBF3004842, highly similar to TBX19 PROTEIN
TBX18	mRNA	0	1	3	2	1	1	TBX18	gga:395104	Uncharacterized protein	TBX18	T-box transcription factor TBX18
CD2	mRNA	0	0	0	0	0	0	CD2	gga:768858	Uncharacterized protein
TBX15	mRNA	0	0	0	0	0	0	TBX15	gga:418313	Uncharacterized protein	TBX15	T-box transcription factor TBX15
CD4	mRNA	0	0	1	0	1	1	CD4	gga:395362	CD4	CD4	cDNA, FLJ79547, highly similar to T-cell surface glycoprotein CD4
CD6	mRNA	0	0	0	1	2	1	CD6		CD6 molecule
CD5	mRNA	0	0	1	0	1	0	CD5	gga:395757	Uncharacterized protein	CD5	T-cell surface glycoprotein CD5
TBX10	mRNA	0	0	0	0	0	0	TBX10	gga:428814	T-box 10	TBX1	T-box 1
CD9	mRNA	395	458	576	480	63	430	CD9	gga:395527	Tetraspanin	CD9	Tetraspanin
ENS-3	mRNA	1	0	0	0	0	0	ENS-3	gga:395341	Pol-like protein ENS-3	NYNRIN	Protein NYNRIN
CDA	mRNA	6	3	4	16	4	6	CDA	gga:771849	Uncharacterized protein	CDA	Small cytidine deaminase
LOC107053620	ncRNA	0	0	0	0	0	0	LOC107053620
LOC107053621	ncRNA	0	0	0	0	0	0	LOC107053621
LOC107053619	ncRNA	0	0	0	0	0	0	LOC107053619
LOC107053615	ncRNA	3	5	3	4	2	9	LOC107053615
LOC107053616	ncRNA	0	0	0	0	0	0	LOC107053616
LOC107053617	ncRNA	6	3	3	3	2	5	LOC107053617
LOC107053611	ncRNA	0	0	0	0	0	0	LOC107053611
LOC107053612	mRNA	1	0	0	0	0	1	LOC107053612
LOC107053613	ncRNA	18	9	16	9	15	15	LOC107053613
ENS-1	mRNA	3	0	2	2	0	1	ENS-1	gga:769415	ENS-1
LOC107053614	ncRNA	0	0	1	0	0	0	LOC107053614
LOC107053610	ncRNA	0	0	0	0	0	0	LOC107053610
HUS1	mRNA	116	87	120	192	67	127	HUS1	gga:428471	Uncharacterized protein	HUS1	HUS1 checkpoint homolog (S. pombe)
CEL	mRNA	0	0	0	0	0	0	CEL	gga:417165	Uncharacterized protein	CEL	cDNA FLJ51297, highly similar to Bile salt-activated lipase (EC 3.1.1.3)
NUP93	mRNA	644	396	732	885	583	810	NUP93	gga:415693	Uncharacterized protein	NUP93	cDNA FLJ78686, highly similar to Homo sapiens nucleoporin 93kDa (NUP93), mRNA
BCAN	mRNA	12	1	7	10	58	11	BCAN	gga:425976	Uncharacterized protein	BCAN	cDNA FLJ76746, highly similar to Homo sapiens brevican (BCAN), transcript variant 1, mRNA
LOC107053608	mRNA	0	0	0	0	0	0	LOC107053608
LOC107053609	mRNA	0	0	0	0	1	0	LOC107053609
HECW2	mRNA	794	467	826	341	209	448	HECW2	gga:424050	Uncharacterized protein
HECW1	mRNA	103	60	66	109	61	122	HECW1	gga:420774	Uncharacterized protein	xp_005249721
LOC107053604	ncRNA	0	0	0	0	0	0	LOC107053604
LOC107053605	ncRNA	0	0	0	0	0	0	LOC107053605
LOC107053606	ncRNA	0	0	0	0	0	0	LOC107053606
SRFBP1	mRNA	501	615	550	357	114	258	SRFBP1	gga:426795	Uncharacterized protein	SRFBP1	Serum response factor-binding protein 1
NUP98	mRNA	1164	463	1255	2459	3621	2111	NUP98	gga:430616	Uncharacterized protein
LOC107053607	mRNA	0	0	0	0	0	0	LOC107053607
LOC107053600	ncRNA	0	0	0	0	0	0	LOC107053600
LOC107053601	ncRNA	0	0	0	0	0	0	LOC107053601
LOC107053602	ncRNA	0	0	0	0	0	0	LOC107053602
LOC107053603	ncRNA	0	0	0	0	0	0	LOC107053603
LOC107053640	ncRNA	0	0	0	0	0	0	LOC107053640
CFD	mRNA	167	95	223	255	822	173	CFD		Uncharacterized protein	CFD	Complement factor D preproprotein
LOC107053641	ncRNA	0	0	0	0	0	0	LOC107053641
LOC107053642	ncRNA	0	0	0	0	0	1	LOC107053642
LOC107053643	ncRNA	27	10	19	55	69	38	LOC107053643
CFI	mRNA	10	6	6	12	3	11	CFI	gga:428773	Uncharacterized protein	CFI	Complement factor I
RRP7A	mRNA	118	60	158	232	228	134	RRP7A	gga:417975	Uncharacterized protein	RRP7A	Ribosomal RNA-processing protein 7 homolog A
NUP85	mRNA	1133	607	1318	1288	707	1118	NUP85	gga:422120	Uncharacterized protein	NUP85	Nuclear pore complex protein Nup85
LOC107053637	ncRNA	0	1	0	0	1	5	LOC107053637
LOC107053638	ncRNA	0	0	0	1	0	1	LOC107053638
LOC107053639	ncRNA	56	22	46	115	64	92	LOC107053639
NUP88	mRNA	1246	724	1228	1154	1118	1131	NUP88		Uncharacterized protein	NUP88	Nuclear pore complex protein Nup88
CGA	mRNA	0	0	0	0	0	0	CGA	gga:421829	Uncharacterized protein	CGA	Glycoprotein hormones alpha chain
LOC107053635	ncRNA	3	1	4	0	0	1	LOC107053635
LOC107053636	ncRNA	0	0	0	0	0	3	LOC107053636
LOC107053630	ncRNA	0	0	0	0	0	0	LOC107053630
LOC107053631	ncRNA	2	2	1	1	0	2	LOC107053631
LOC107053632	mRNA	0	0	0	0	0	0	LOC107053632
MCAM	mRNA	627	238	368	515	1066	352	MCAM	gga:448832	Uncharacterized protein	MCAM	Melanoma cell adhesion molecule, isoform CRA_a
MCAT	mRNA	171	101	182	315	303	224	MCAT	gga:427934	Uncharacterized protein
LOC107053626	ncRNA	0	0	0	0	0	0	LOC107053626
LOC107053627	ncRNA	0	0	0	0	0	2	LOC107053627
LOC107053628	ncRNA	0	0	0	0	0	0	LOC107053628
LOC107053629	ncRNA	6	1	1	6	2	3	LOC107053629
LOC107053622	ncRNA	0	0	0	0	0	0	LOC107053622
LOC107053623	ncRNA	0	0	0	0	0	0	LOC107053623
LOC107053624	ncRNA	1	0	0	0	0	0	LOC107053624
LOC107053625	ncRNA	0	0	0	0	0	0	LOC107053625
LOC107053662	ncRNA	0	0	0	0	0	0	LOC107053662
LOC107053663	mRNA	1	0	0	0	0	0	LOC107053663
LOC107053664	ncRNA	0	0	0	0	0	0	LOC107053664
MOCS2	mRNA	156	176	178	220	44	174	MOCS2	gga:427199	molybdenum cofactor synthesis 2	MOCS2	Molybdopterin synthase catalytic subunit
LOC107053665	ncRNA	0	0	0	0	0	0	LOC107053665
MOCS3	mRNA	62	49	41	101	116	83	MOCS3	gga:769390	Adenylyltransferase and sulfurtransferase MOCS3	MOCS3	Adenylyltransferase and sulfurtransferase MOCS3
LOC107051003	mRNA	0	0	0	0	0	0	LOC107051003
LOC107051002	mRNA	7	1	0	19	8	0	LOC107051002
LOC107053660	ncRNA	1	0	0	0	0	0	LOC107053660
LOC107051001	ncRNA	17	8	1	25	58	17	LOC107051001
LOC107053661	ncRNA	14	8	10	20	2	8	LOC107053661
STON1	mRNA	242	150	247	221	84	258	STON1		Uncharacterized protein	xp_005264175
CHM	mRNA	810	827	939	458	97	459	CHM	gga:422266	Uncharacterized protein	CHML	Rab proteins geranylgeranyltransferase component A 2
STON2	mRNA	111	64	111	139	49	112	STON2	gga:423390	Uncharacterized protein	xp_005268190
MCEE	mRNA	15	19	16	29	1	35	MCEE	gga:415385	Uncharacterized protein	MCEE	Methylmalonyl-CoA epimerase, mitochondrial
LOC107053659	ncRNA	0	0	0	0	1	0	LOC107053659
RRP12	mRNA	1698	510	1464	3277	6998	2607	RRP12	gga:423845	RRP12-like protein	RRP12	RRP12-like protein
LOC107053655	ncRNA	0	0	0	0	0	0	LOC107053655
LOC107053656	ncRNA	0	0	3	8	7	2	LOC107053656
RRP15	mRNA	190	191	191	303	299	199	RRP15	gga:421353	Uncharacterized protein	RRP15	RRP15-like protein
LOC107053657	mRNA	65	45	108	125	7	97	LOC107053657
LOC107053658	mRNA	12	5	12	6	15	6	LOC107053658
EDARADD	mRNA	94	102	101	147	35	148	EDARADD	gga:497625	Uncharacterized protein	EDARADD	Ectodysplasin-A receptor-associated adapter protein
LOC107053651	ncRNA	0	0	0	0	0	0	LOC107053651
LOC107053652	ncRNA	0	0	0	0	0	0	LOC107053652
LOC107053653	ncRNA	2	0	0	0	0	0	LOC107053653
LOC107053654	ncRNA	1	0	0	0	0	0	LOC107053654
CIT	mRNA	79	34	88	148	148	143	CIT	gga:416984	Uncharacterized protein	CIT	Citron Rho-interacting kinase
LOC107053648	ncRNA	0	0	0	1	2	0	LOC107053648
PLIN4	mRNA	284	123	241	514	1498	303	PLIN4
LOC107053649	ncRNA	3	3	1	1	0	2	LOC107053649
PLIN3	mRNA	0	0	0	0	0	0	PLIN3	gga:419149	perilipin 3	PLIN3	Perilipin-3
PLIN2	mRNA	6505	5298	7765	2447	1997	2135	PLIN2	gga:427237	Perilipin	PLIN2	Perilipin-2
PLIN1	mRNA	2	1	1	0	2	2	PLIN1	gga:415487	Perilipin	PLIN1	Perilipin-1
LOC107053644	ncRNA	0	0	1	0	0	0	LOC107053644
RCCD1	mRNA	6	6	2	13	20	10	RCCD1	gga:770213	Uncharacterized protein	RCCD1	RCC1 domain-containing protein 1
MOCS1	mRNA	404	222	382	309	169	349	MOCS1	gga:395270	Uncharacterized protein	xp_005249184
LOC107053645	ncRNA	4	2	0	2	2	6	LOC107053645
LOC107053646	ncRNA	0	0	0	0	0	0	LOC107053646
LOC107053647	ncRNA	2	0	0	0	2	0	LOC107053647
PLIN5	mRNA	25	7	34	53	127	39	PLIN5
LOC107053685	ncRNA	0	0	0	0	0	0	LOC107053685
LOC107051020	ncRNA	0	0	0	0	0	0	LOC107051020
LOC107053686	ncRNA	1	0	0	1	0	0	LOC107053686
LOC107053687	ncRNA	0	0	1	2	0	0	LOC107053687
LOC107053680	ncRNA	0	0	0	0	0	0	LOC107053680
LOC107051025	mRNA	0	0	0	0	0	0	LOC107051025
LOC107053681	ncRNA	1	0	0	0	0	0	LOC107053681
LOC107051024	ncRNA	16	5	16	97	65	23	LOC107051024
LOC107053682	ncRNA	0	0	0	0	2	0	LOC107053682
LOC107051023	ncRNA	0	0	3	3	1	1	LOC107051023
LOC107053683	mRNA	0	0	0	0	0	0	LOC107053683
LOC107051022	ncRNA	3	0	0	1	0	0	LOC107051022
RASSF10	mRNA	27	16	41	71	79	58	RASSF10		Ras association (RalGDS/AF-6) domain family (N-terminal) member 10	RASSF10	Ras association domain-containing protein 10
MINOS1	mRNA	325	371	367	490	94	312	MINOS1	gga:419474	Uncharacterized protein	MINOS1	MICOS complex subunit MIC10
LOC107051018	mRNA	23	6	5	83	193	44	LOC107051018
LOC107051016	ncRNA	54	14	54	69	152	54	LOC107051016
CKB	mRNA	208	206	238	262	273	207	CKB	gga:396248	Creatine kinase B-type	CKB	cDNA FLJ52237, highly similar to Creatine kinase B-type (EC 2.7.3.2)
LOC107051015	mRNA	139	46	117	253	661	142	LOC107051015
LOC107053677	ncRNA	17	17	16	25	17	16	LOC107053677
PAIP2	mRNA	1555	1480	1791	1748	458	1607	PAIP2	gga:416187	Polyadenylate-binding protein-interacting protein 2	xp_005272056
LOC107053678	ncRNA	5	4	7	11	1	25	LOC107053678
LOC107053679	mRNA	0	0	0	0	0	0	LOC107053679
PAIP1	mRNA	376	277	434	386	67	314	PAIP1		Uncharacterized protein	PAIP1	Poly(A) binding protein interacting protein 1, isoform CRA_a
LOC107053673	ncRNA	18	8	14	70	23	53	LOC107053673
LOC107051010	ncRNA	1	0	2	14	2	6	LOC107051010
LOC107053674	ncRNA	2	0	0	4	2	0	LOC107053674
BCHE	mRNA	2	2	3	3	0	5	BCHE	gga:395358	Uncharacterized protein	BCHE	Butyrylcholinesterase, isoform CRA_b
LOC107053675	ncRNA	1	1	2	2	1	3	LOC107053675
LOC107051014	mRNA	75	16	62	172	377	83	LOC107051014
CKM	mRNA	0	0	0	0	1	0	CKM	gga:396507	Creatine kinase M-type	CKM	cDNA, FLJ93793, highly similar to Homo sapiens creatine kinase, muscle (CKM), mRNA
LOC107053670	ncRNA	3	1	2	6	19	5	LOC107053670
LOC107051013	ncRNA	3	0	0	0	1	1	LOC107051013
MCF2	mRNA	50	18	52	80	83	92	MCF2	gga:422253	MCF.2 cell line derived transforming sequence
LOC107053671	ncRNA	0	0	0	5	0	0	LOC107053671
MOCOS	mRNA	5	8	7	8	0	7	MOCOS	gga:420964	Molybdenum cofactor sulfurase	MOCOS	Molybdenum cofactor sulfurase
LOC107053672	ncRNA	0	0	1	0	0	0	LOC107053672
LOC107051011	mRNA	0	0	0	0	0	0	LOC107051011
CL2	mRNA	0	0	0	0	0	0	CL2	gga:422633	Ribonuclease CL2	ANG	Angiogenin
G0S2	mRNA	6154	5854	6084	2611	4376	1831	G0S2	gga:419860	Uncharacterized protein	G0S2	G0/G1 switch protein 2
RRP1B	mRNA	1340	1030	1409	852	417	902	RRP1B	gga:425237	Uncharacterized protein	RRP1B	Ribosomal RNA processing protein 1 homolog B
HIPK1	mRNA	2382	1103	2493	2799	2611	3132	HIPK1	gga:419880	Uncharacterized protein
HIPK3	mRNA	226	240	340	176	106	221	HIPK3	gga:421597	Uncharacterized protein	HIPK3	cDNA FLJ75520
HIPK2	mRNA	1169	441	1141	1189	1472	1029	HIPK2	gga:374138	Uncharacterized protein	HIPK2	Homeodomain interacting protein kinase 2
LOC107051007	mRNA	0	0	0	24	75	0	LOC107051007
LOC107051006	ncRNA	0	0	0	0	0	0	LOC107051006
LOC107051005	mRNA	0	0	0	0	1	0	LOC107051005
LOC107051004	mRNA	1	0	2	1	7	2	LOC107051004
LOC107053666	ncRNA	0	0	0	0	0	1	LOC107053666
LOC107053667	ncRNA	11	4	10	7	5	10	LOC107053667
LOC107053668	ncRNA	0	0	0	0	0	0	LOC107053668
LOC107051009	mRNA	1	1	0	1	9	4	LOC107051009
TMEM229B	mRNA	139	89	140	284	126	355	TMEM229B	gga:423269	Transmembrane protein 229B	TMEM229B	Transmembrane protein 229B
LOC107053669	ncRNA	0	0	0	1	0	0	LOC107053669
LOC107051008	mRNA	275	82	348	313	136	39	LOC107051008
LOC107051043	mRNA	2	0	0	4	8	2	LOC107051043
LOC107051042	ncRNA	0	0	0	0	0	1	LOC107051042
LOC107051041	ncRNA	0	1	1	3	3	4	LOC107051041
LOC107051040	mRNA	0	0	0	0	1	0	LOC107051040
LOC107051047	ncRNA	0	0	0	0	0	0	LOC107051047
LOC107051046	ncRNA	0	0	0	0	0	0	LOC107051046
LOC107051045	ncRNA	1	0	2	4	12	0	LOC107051045
LOC426626	mRNA	2740	1079	2685	4063	9896	2725	LOC426626	gga:426626	Uncharacterized protein
LOC107051044	mRNA	57	15	54	144	558	116	LOC107051044
CLU	mRNA	461	286	435	776	2181	476	CLU	gga:395722	Clusterin	CLU	cDNA FLJ57622, highly similar to Clusterin
LOC107051039	ncRNA	0	0	1	0	1	0	LOC107051039
OIP5	mRNA	56	44	82	41	42	34	OIP5	gga:423212	Uncharacterized protein	OIP5	Opa interacting protein 5, isoform CRA_a
LOC107051038	mRNA	1	0	1	0	2	2	LOC107051038
LOC107051037	mRNA	25	10	8	30	43	13	LOC107051037
LOC107053699	ncRNA	1	0	0	1	2	0	LOC107053699
LOC107053695	ncRNA	0	0	0	0	0	0	LOC107053695
LOC107051032	mRNA	0	0	0	0	0	0	LOC107051032
LOC107053696	ncRNA	0	0	0	0	1	0	LOC107053696
LOC107051031	ncRNA	298	42	277	309	785	361	LOC107051031
LOC107053697	ncRNA	12	10	19	22	14	14	LOC107053697
LOC107051030	mRNA	15	5	11	20	84	12	LOC107051030
LOC107053691	ncRNA	0	0	0	0	0	0	LOC107053691
LOC107051036	mRNA	0	0	0	0	0	0	LOC107051036
LOC107053692	ncRNA	0	0	0	0	0	0	LOC107053692
LOC107051035	ncRNA	0	2	1	2	7	0	LOC107051035
LOC107053693	ncRNA	0	0	0	0	0	0	LOC107053693
LOC107051034	mRNA	1	0	0	1	8	0	LOC107051034
LOC107053694	ncRNA	0	0	0	0	0	0	LOC107053694
DIO1	mRNA	2	6	3	3	0	5	DIO1	gga:395940	Type I iodothyronine deiodinase	DIO1	Type I iodothyronine deiodinase
LOC426615	mRNA	22	22	32	31	3	20	LOC426615	gga:426615	mesoderm induction early response protein 3-like
LOC107051033	ncRNA	0	0	0	0	0	0	LOC107051033
DIO2	mRNA	59	76	64	96	85	104	DIO2	gga:373903	Type II iodothyronine deiodinase	DIO2	Type II iodothyronine deiodinase
DIO3	mRNA	91	52	89	96	178	71	DIO3	gga:395939	Type III iodothyronine deiodinase	DIO3	Type III iodothyronine deiodinase
LOC107053690	mRNA	6	2	7	10	8	9	LOC107053690
FAM91A1	mRNA	433	316	516	518	98	595	FAM91A1	gga:770621	family with sequence similarity 91, member A1	FAM91A1	family with sequence similarity 91, member A1
MTNR1B	mRNA	0	0	0	0	1	0	MTNR1B	gga:396338	Uncharacterized protein	MTNR1B	Melatonin receptor type 1B
LOC107051029	ncRNA	0	0	0	0	0	0	LOC107051029
LOC107051028	mRNA	0	0	0	0	0	1	LOC107051028
LOC107051026	ncRNA	1	0	1	2	1	1	LOC107051026
LOC107053688	ncRNA	0	0	0	0	0	0	LOC107053688
LOC107053689	mRNA	0	0	0	0	0	1	LOC107053689
LOC107051065	ncRNA	0	0	0	0	0	0	LOC107051065
LOC107051064	ncRNA	0	0	0	1	4	0	LOC107051064
LOC107051063	mRNA	3	1	3	2	21	5	LOC107051063
LOC107051062	ncRNA	10	2	3	5	13	9	LOC107051062
CNP	mRNA	690	274	641	1040	1325	909	CNP	gga:395921	CNP2	CNP	2',3'-cyclic nucleotide 3' phosphodiesterase, isoform CRA_a
LOC107051069	mRNA	0	0	0	0	0	0	LOC107051069
LOC107051068	mRNA	171	106	201	164	372	208	LOC107051068
LOC107051067	ncRNA	2	3	1	59	2	1	LOC107051067
LOC107051066	mRNA	0	0	0	0	0	0	LOC107051066
LOC107051061	ncRNA	10	4	4	11	10	9	LOC107051061
LOC107051060	mRNA	0	0	0	0	0	0	LOC107051060
TRNAV-UAC	tRNA	0	0	0	0	0	0	TRNAV-UAC		transfer RNA valine (anticodon UAC)
LOC107051059	mRNA	26	5	25	55	99	46	LOC107051059
CD300LF	mRNA	0	0	0	0	0	0	CD300LF		CD300 molecule-like family member f
MCL1	mRNA	925	196	618	968	648	815	MCL1	gga:395674	Uncharacterized protein	MCL1	cDNA FLJ50136, highly similar to Induced myeloid leukemia cell differentiation protein Mcl-1
LOC107051054	ncRNA	0	0	0	0	0	0	LOC107051054
LOC107051053	mRNA	67	9	26	51	82	46	LOC107051053
LOC107051052	ncRNA	1	0	0	1	20	2	LOC107051052
LOC107051051	mRNA	2	0	0	8	13	5	LOC107051051
LOC107051058	mRNA	638	279	600	1451	2305	542	LOC107051058
LOC107051056	ncRNA	3	0	3	9	14	6	LOC107051056
TCEANC	mRNA	20	22	26	72	19	49	TCEANC	gga:418636	Uncharacterized protein	TCEANC	cDNA FLJ77132
LOC107051055	ncRNA	0	2	1	2	1	2	LOC107051055
LOC107051050	mRNA	731	123	587	996	2057	581	LOC107051050
BCL9	mRNA	949	299	779	1649	2900	1547	BCL9	gga:418456	Uncharacterized protein	xp_005277473
UBOX5	mRNA	149	90	142	268	417	218	UBOX5	gga:422940	Uncharacterized protein	UBOX5	RING finger protein 37
BCL6	mRNA	896	496	837	879	1491	752	BCL6	gga:424912	B-cell lymphoma 6 protein homolog	BCL6	B-cell CLL/lymphoma 6
CPD	mRNA	3386	1010	2884	3170	4439	3090	CPD	gga:417590	Uncharacterized protein	CPD	cDNA FLJ59794, highly similar to Carboxypeptidase D (EC 3.4.17.22)
BCL2	mRNA	146	85	130	62	25	73	BCL2	gga:396282	Apoptosis regulator Bcl-2	BCL2	B-cell CLL/lymphoma 2, isoform CRA_a
CPE	mRNA	45	38	76	56	17	53	CPE	gga:422424	Uncharacterized protein	CPE	cDNA FLJ45230 fis, clone BRCAN2021325, highly similar to Carboxypeptidase E (EC 3.4.17.10)
LOC107051049	ncRNA	0	0	0	0	0	0	LOC107051049
LOC107051048	mRNA	19	11	20	37	73	33	LOC107051048
LOC426640	mRNA	37	14	29	129	307	89	LOC426640		uncharacterized LOC426640
OSCP1	mRNA	45	14	56	57	84	58	OSCP1	gga:428220	organic solute carrier partner 1	OSCP1	Protein OSCP1
LOC107051087	ncRNA	1	0	0	0	0	4	LOC107051087
CPM	mRNA	47	49	71	76	38	46	CPM	gga:417843	Uncharacterized protein	CPM	Carboxypeptidase M
LOC107051086	mRNA	0	0	0	0	0	0	LOC107051086
CPO	mRNA	31	19	31	54	13	33	CPO	gga:424095	Uncharacterized protein	CPO	Carboxypeptidase O
LOC107051084	ncRNA	75	14	50	150	353	105	LOC107051084
CPQ	mRNA	46	49	38	57	24	33	CPQ	gga:420238	carboxypeptidase Q	CPQ	Plasma glutamate carboxypeptidase, isoform CRA_a
COL14A1	mRNA	361	145	358	441	262	412	COL14A1	gga:396276	Collagen alpha-1(XIV) chain	COL14A1	cDNA FLJ77224, highly similar to Homo sapiens collagen, type XIV, alpha 1 (undulin) (COL14A1), mRNA
MCM8	mRNA	199	99	192	301	136	266	MCM8	gga:421314	DNA helicase MCM8	MCM8	DNA helicase MCM8
MCM9	mRNA	47	17	45	74	68	91	MCM9		DNA helicase MCM9
LOC107051089	ncRNA	0	0	0	0	0	0	LOC107051089
LOC107051088	ncRNA	0	1	0	0	2	4	LOC107051088
CPZ	mRNA	248	165	247	256	167	217	CPZ	gga:395266	Carboxypeptidase Z	CPZ	cDNA FLJ45947 fis, clone PLACE7007379, highly similar to Homo sapiens carboxypeptidase Z (CPZ), transcript variant 2, mRNA
LOC107051083	ncRNA	1	0	0	0	0	0	LOC107051083
LOC107051082	mRNA	7	3	8	26	51	18	LOC107051082
LOC107051081	ncRNA	2	0	2	4	19	1	LOC107051081
LOC107051080	ncRNA	0	0	0	0	0	0	LOC107051080
KBTBD13	mRNA	0	0	0	1	1	2	KBTBD13	gga:427511	kelch repeat and BTB (POZ) domain containing 13	KBTBD13	Kelch repeat and BTB domain-containing protein 13
KBTBD12	mRNA	0	3	1	0	0	0	KBTBD12	gga:427587	kelch repeat and BTB (POZ) domain containing 12	KBTBD12	kelch repeat and BTB (POZ) domain containing 12
CEP170B	mRNA	1730	841	1591	1872	2291	2048	CEP170B	gga:423494	centrosomal protein 170B
OIT3	mRNA	199	105	180	148	103	129	OIT3	gga:423706	Uncharacterized protein	OIT3	Oncoprotein-induced transcript 3 protein
LOC107051076	ncRNA	2	4	3	4	4	1	LOC107051076
LOC107051075	mRNA	3	2	0	1	11	1	LOC107051075
LOC107051074	ncRNA	0	0	0	0	0	0	LOC107051074
LOC107051073	mRNA	86	28	45	176	349	84	LOC107051073
GGPS1	mRNA	150	175	189	303	50	241	GGPS1	gga:427092	Uncharacterized protein	GGPS1	Geranylgeranyl diphosphate synthase 1, isoform CRA_a
DIS3	mRNA	403	261	419	485	133	431	DIS3	gga:418821	Uncharacterized protein	DIS3	cDNA FLJ10484 fis, clone NT2RP2000161, highly similar to Exosome complex exonuclease RRP44 (EC 3.1.13.-)
SGIP1	mRNA	8	0	12	6	0	6	SGIP1	gga:776038	Uncharacterized protein
LOC107051079	mRNA	0	0	0	0	4	0	LOC107051079
LOC107051078	ncRNA	4	0	0	5	24	9	LOC107051078
LOC107051077	ncRNA	0	0	0	0	0	0	LOC107051077
LOC107051072	ncRNA	1	0	0	1	2	0	LOC107051072
LOC107051070	mRNA	116	47	144	191	274	167	LOC107051070
SAPCD2	mRNA	180	69	153	242	277	143	SAPCD2
CRH	mRNA	32	20	16	20	29	15	CRH	gga:404297	Uncharacterized protein	CRH	Corticoliberin
MCM3	mRNA	371	121	342	835	1032	719	MCM3	gga:422043	DNA helicase	MCM3	DNA helicase
XCL1	mRNA	0	0	0	0	0	0	XCL1	gga:395914	Lymphotactin	XCL1	Lymphotactin
MCM4	mRNA	542	227	652	615	187	656	MCM4	gga:426764	Uncharacterized protein	MCM4	MCM4 minichromosome maintenance deficient 4 (S. cerevisiae), isoform CRA_a
MCM5	mRNA	448	183	406	744	1392	574	MCM5	gga:418058	DNA helicase	MCM5	DNA helicase
MCM6	mRNA	585	393	614	866	407	870	MCM6	gga:424295	DNA helicase	MCM6	cDNA FLJ51591, highly similar to DNA replication licensing factor MCM6
CRK	mRNA	428	301	504	281	84	382	CRK	gga:417553	Adapter molecule crk	CRK	V-crk sarcoma virus CT10 oncogene homolog (Avian)
MCM2	mRNA	555	253	567	888	613	709	MCM2	gga:416027	DNA helicase	MCM2	DNA helicase
CRP	mRNA	0	0	0	0	0	0	CRP	gga:429786	C-reactive protein, pentraxin-related	APCS	Serum amyloid P-component
STOX2	mRNA	602	328	675	586	409	643	STOX2	gga:769288	Uncharacterized protein	STOX2	Storkhead-box protein 2
IL21R	mRNA	8	3	6	9	6	9	IL21R	gga:416586	interleukin 21 receptor	IL21R	cDNA, FLJ93262, highly similar to Homo sapiens interleukin 21 receptor (IL21R), mRNA
CSK	mRNA	755	344	794	920	2374	788	CSK	gga:396396	Non-specific protein-tyrosine kinase	CSK	Non-specific protein-tyrosine kinase
BCO2	mRNA	0	0	1	1	0	1	BCO2	gga:419792	Uncharacterized protein	BCO2	Beta,beta-carotene 9',10'-dioxygenase variant 2
STOX1	mRNA	11	2	4	8	4	10	STOX1		Uncharacterized protein
LOC107051098	mRNA	2	0	1	2	6	3	LOC107051098
SLC35A1	mRNA	122	90	128	195	91	145	SLC35A1	gga:395184	Uncharacterized protein	SLC35A1	cDNA FLJ57952, highly similar to CMP-sialic acid transporter
LOC107051097	mRNA	0	0	0	0	0	0	LOC107051097
SLC35A4	mRNA	261	135	264	449	486	375	SLC35A4	gga:416136	solute carrier family 35, member A4	SLC35A4	Probable UDP-sugar transporter protein SLC35A4
LOC107051096	ncRNA	0	0	1	1	2	0	LOC107051096
SLC35A3	mRNA	241	234	289	240	37	294	SLC35A3	gga:424472	Uncharacterized protein	SLC35A3	UDP-N-acetylglucosamine transporter
LOC107051095	mRNA	0	0	0	0	0	0	LOC107051095
LOC107051099	ncRNA	1	3	0	10	15	9	LOC107051099
LOC107051090	ncRNA	0	0	0	0	2	0	LOC107051090
LOC107051094	ncRNA	3	2	2	7	1	5	LOC107051094
LOC107051093	ncRNA	3	0	3	7	11	5	LOC107051093
KBTBD11	mRNA	142	66	145	157	168	284	KBTBD11	gga:428648	kelch repeat and BTB (POZ) domain containing 11	KBTBD11	kelch repeat and BTB (POZ) domain containing 11
CPPED1	mRNA	98	111	93	108	6	100	CPPED1	gga:416418	Uncharacterized protein	CPPED1	Serine/threonine-protein phosphatase CPPED1
LOC107051092	ncRNA	1	0	0	3	0	2	LOC107051092
KBTBD10	mRNA	9	11	7	13	3	8	KBTBD10	gga:424164	kelch repeat and BTB (POZ) domain containing 10	KLHL41	Kelch-like protein 41
LOC107051091	ncRNA	0	0	0	0	0	0	LOC107051091
MAB21L3	mRNA	1	1	5	4	8	6	MAB21L3	gga:770247	mab-21-like 3 (C. elegans)	MAB21L3	mab-21-like 3 (C. elegans)
ASXL1	mRNA	356	127	301	540	634	469	ASXL1	gga:428158	Uncharacterized protein
MAB21L1	mRNA	1	0	1	0	4	1	MAB21L1	gga:395208	Protein mab-21-like 1	xp_005266456
ASXL3	mRNA	219	107	216	173	81	225	ASXL3	gga:421102	Uncharacterized protein
CTH	mRNA	432	361	527	214	59	225	CTH	gga:424716	Uncharacterized protein	CTH	Cystathionine gamma-lyase
ASXL2	mRNA	982	363	811	1369	2166	1445	ASXL2	gga:421993	Uncharacterized protein	ASXL2	Putative Polycomb group protein ASXL2
MAB21L2	mRNA	0	0	0	4	8	4	MAB21L2	gga:374011	Uncharacterized protein	MAB21L2	Protein mab-21-like 2
BCOR	mRNA	729	283	730	586	836	567	BCOR	gga:418574	Uncharacterized protein
SLC35B3	mRNA	105	91	116	191	39	205	SLC35B3	gga:420863	Uncharacterized protein	SLC35B3	Solute carrier family 35, member B3, isoform CRA_b
SLC35B2	mRNA	640	304	610	663	644	512	SLC35B2	gga:428575	Uncharacterized protein	SLC35B2	cDNA FLJ41755 fis, clone HSYRA2009102, highly similar to Adenosine 3'-phospho 5'-phosphosulfate transporter 1
IL1RN	mRNA	14	4	3	17	47	10	IL1RN		Secretory interleukin-1 receptor antagonist	IL1RN	Interleukin 1 receptor antagonist, isoform CRA_a
SLC35B4	mRNA	424	263	445	710	444	783	SLC35B4	gga:416698	Uncharacterized protein	SLC35B4	Solute carrier family 35, member B4, isoform CRA_a
IL23R	mRNA	40	17	33	31	32	17	IL23R	gga:424704	interleukin 23 receptor	IL23R	Interleukin 23 receptor
SLC35B1	mRNA	654	407	713	783	806	706	SLC35B1	gga:395185	Solute carrier family 35 member B1	SLC35B1	cDNA FLJ59156, highly similar to Solute carrier family 35 member B1
ARFIP2	mRNA	1520	582	1562	2373	5232	1701	ARFIP2	gga:419075	Uncharacterized protein	ARFIP2	cDNA FLJ51105, highly similar to Arfaptin-2
ARFIP1	mRNA	1049	960	1351	938	197	939	ARFIP1	gga:770884	Uncharacterized protein	xp_005262986
SLC35A5	mRNA	116	91	138	268	43	233	SLC35A5	gga:418368	Uncharacterized protein
IL1R1	mRNA	1746	1300	1987	1407	235	1723	IL1R1	gga:396481	Uncharacterized protein	IL1R1	Interleukin-1 receptor type 1
IL1R2	mRNA	89	68	115	97	51	111	IL1R2	gga:418715	Uncharacterized protein	IL1R2	Interleukin-1 receptor type 2
TANGO2	mRNA	127	94	117	169	37	112	C15H22ORF25	gga:416784	Uncharacterized protein	xp_005261278
SLC35C2	mRNA	260	110	242	346	134	298	SLC35C2	gga:419306	Uncharacterized protein	SLC35C2	cDNA FLJ52752, highly similar to Solute carrier family 35 member C2
SLC35C1	mRNA	303	144	327	428	251	384	SLC35C1	gga:423203	Uncharacterized protein	SLC35C1	Solute carrier family 35, member C1, isoform CRA_b
C14ORF80	mRNA	213	112	235	240	185	242	C14ORF80	gga:424373	chromosome 8 open reading frame, human C14orf80	C14orf80	chromosome 14 open reading frame 80
IL23A	mRNA	0	0	0	1	1	1	IL23A		interleukin 23, alpha subunit p19
SLC35D1	mRNA	312	136	343	386	290	273	SLC35D1	gga:424703	Uncharacterized protein	SLC35D1	UDP-glucuronic acid/UDP-N-acetylgalactosamine transporter
SLC35D3	mRNA	3	1	4	3	4	0	SLC35D3	gga:428614	Uncharacterized protein	SLC35D3	cDNA, FLJ78994, highly similar to Homo sapiens solute carrier family 35, member D3 (SLC35D3), mRNA
SH2D2A	mRNA	0	0	0	0	0	1	SH2D2A	gga:425978	SH2 domain containing 2A	SH2D2A	SH2 domain-containing protein 2A
SLC35D2	mRNA	3	0	3	7	0	7	SLC35D2		solute carrier family 35, member D2
LOC776801	mRNA	8	3	5	9	29	18	LOC776801	gga:776801	zinc finger protein 624-like
XCR1	mRNA	0	0	0	0	0	0	XCR1	gga:428452	Uncharacterized protein	XCR1	cDNA, FLJ95031, highly similar to Homo sapiens chemokine (C motif) receptor 1 (XCR1), mRNA
SLC35E1	mRNA	1117	710	1274	1124	607	1102	SLC35E1	gga:420143	Uncharacterized protein	SLC35E1	Solute carrier family 35, member E1, isoform CRA_c
SLC35E4	mRNA	498	226	439	321	824	287	SLC35E4		Uncharacterized protein
SLC35E3	mRNA	3016	1692	3401	4242	2674	4004	SLC35E3	gga:417842	Uncharacterized protein	SLC35E3	Solute carrier family 35, member E3, isoform CRA_a
SH2D1A	mRNA	1	0	2	0	0	0	SH2D1A
SH2D1B	mRNA	0	0	0	1	0	0	SH2D1B	gga:418411	Uncharacterized protein	SH2D1B	SH2 domain-containing protein 1B
LOC776816	mRNA	61630	36541	69658	50650	62715	39549	LOC776816	gga:776816	actin, cytoplasmic 2-like	ACTB	Beta-actin
SLC35F6	mRNA	482	253	582	478	707	409	SLC35F6
SLC35F3	mRNA	61	31	66	113	58	122	SLC35F3	gga:421518	Uncharacterized protein	SLC35F3	Putative thiamine transporter SLC35F3
CAB39L	mRNA	114	69	110	172	100	139	CAB39L	gga:418865	Uncharacterized protein	xp_005266618
SLC35F2	mRNA	24	23	30	39	19	28	SLC35F2	gga:418970	Uncharacterized protein	SLC35F2	cDNA FLJ58947, highly similar to Homo sapiens solute carrier family 35, member F2 (SLC35F2), mRNA
SLC35F5	mRNA	1083	1041	1213	795	108	985	SLC35F5	gga:424281	Uncharacterized protein	SLC35F5	Solute carrier family 35, member F5, isoform CRA_c
SLC35F4	mRNA	0	0	0	1	0	4	SLC35F4	gga:776258	solute carrier family 35, member F4	xp_005267642
SLC35F1	mRNA	394	188	364	342	97	325	SLC35F1	gga:770279	Uncharacterized protein	SLC35F1	cDNA FLJ46884 fis, clone UTERU3016273, highly similar to Homo sapiens solute carrier family 35, member F1 (SLC35F1), mRNA
SIPA1L2	mRNA	690	354	745	672	254	771	SIPA1L2	gga:421523	Uncharacterized protein	SIPA1L2	SIPA1L2 protein
SIPA1L1	mRNA	3981	2002	3992	4032	2848	4478	SIPA1L1	gga:423255	Uncharacterized protein	xp_005267577
SGK196	mRNA	128	74	142	211	175	172	SGK196	gga:422491	Protein O-mannose kinase	POMK	Protein O-mannose kinase
SLC35G2	mRNA	132	72	104	158	45	163	SLC35G2	gga:424738	Solute carrier family 35 member G2	SLC35G2	Solute carrier family 35 member G2
SLC35G1	mRNA	458	310	530	289	46	275	SLC35G1	gga:423800	Uncharacterized protein	SLC35G1	Uncharacterized protein
GLTSCR2	mRNA	578	174	405	807	2665	477	GLTSCR2
LOC426542	mRNA	0	0	0	0	0	0	LOC426542	gga:426542	leukocyte immunoglobulin-like receptor subfamily A member 2-like
AMER1	mRNA	662	245	586	1066	1405	1117	AMER1	gga:422314	APC membrane recruitment protein 1	AMER1	APC membrane recruitment protein 1
AMER3	mRNA	24	4	14	19	13	11	AMER3		APC membrane recruitment protein 3	AMER3	APC membrane recruitment protein 3
RGPD1	mRNA	0	1	0	1	4	1	RGPD1		RANBP2-like and GRIP domain containing 1
BEGAIN	mRNA	0	0	0	0	0	0	BEGAIN	gga:428909	Uncharacterized protein
SVIL	mRNA	2319	1155	2516	1803	1235	2055	SVIL	gga:420475	Uncharacterized protein	SVIL	cDNA FLJ60365, highly similar to Supervillin
SVIP	mRNA	23	35	15	25	4	29	SVIP	gga:771022	Uncharacterized protein	SVIP	Small VCP/p97-interacting protein
SPCS3	mRNA	901	805	1185	1091	222	1026	SPCS3	gga:396234	Uncharacterized protein	SPCS3	Signal peptidase complex subunit 3 homolog (S. cerevisiae), isoform CRA_a
SPCS2	mRNA	420	582	500	459	1194	346	SPCS2	gga:419056	Uncharacterized protein	SPCS2	cDNA FLJ56339, highly similar to Signal peptidase complex subunit 2 (EC 3.4.-.-)
SPCS1	mRNA	410	475	493	640	432	457	SPCS1	gga:415899	Uncharacterized protein	SPCS1	Signal peptidase complex subunit 1 homolog (S. cerevisiae)
QPCT	mRNA	116	115	183	199	63	122	QPCT	gga:421479	Uncharacterized protein	QPCT	Glutaminyl-peptide cyclotransferase
NUPL2	mRNA	178	83	143	136	71	136	NUPL2	gga:420614	Nucleoporin-like protein 2	NUPL2	cDNA, FLJ93452, highly similar to Homo sapiens nucleoporin like 2 (NUPL2), mRNA
TRNAK-UUU	tRNA	0	0	1	1	1	1	TRNAK-UUU		transfer RNA lysine (anticodon UUU)
CYP2J6L1	ncRNA	0	0	0	0	0	0	CYP2J6L1
CYP2J6L2	mRNA	0	2	3	1	0	0	CYP2J6L2
CYP2J6L3	mRNA	0	0	0	1	0	0	CYP2J6L3
RP11-234B24.6	mRNA	920	838	1248	1226	177	1069	RP11-234B24.6
CLEC18A	mRNA	0	0	1	1	2	0	CLEC18A	gga:431137	C-type lectin domain family 18, member A	CLEC18A	C-type lectin domain family 18 member A
LOC776874	mRNA	0	0	0	2	2	0	LOC776874	gga:776874	uncharacterized LOC776874
FPGT	mRNA	210	89	284	442	116	383	FPGT		Uncharacterized protein	FPGT	cDNA FLJ57976, highly similar to Fucose-1-phosphate guanylyltransferase (EC 2.7.7.30)
FPGS	mRNA	53	21	41	99	243	72	FPGS		Folylpolyglutamate synthase
GATSL2	mRNA	183	117	212	115	91	113	GATSL2	gga:417483	GATS protein-like 2	GATSL2	GATS protein-like 2
SPECC1L	mRNA	3604	2315	3855	2271	1766	2986	SPECC1L	gga:416950	Cytospin-A	SPECC1L	Cytospin-A
CLEC16A	mRNA	357	339	425	162	72	249	CLEC16A	gga:416632	C-type lectin domain family 16, member A	CLEC16A	Protein CLEC16A
CAMSAP1	mRNA	486	286	563	591	330	653	CAMSAP1	gga:417127	Uncharacterized protein	CAMSAP1	CAMSAP1 protein
CAMSAP2	mRNA	1958	1103	1973	1557	548	1754	CAMSAP2	gga:424345	Uncharacterized protein	CAMSAP2	cDNA FLJ44873 fis, clone BRAMY2023939, highly similar to Homo sapiens calmodulin regulated spectrin-associated protein 1-like 1 (CAMSAP1L1), mRNA
PNPT1	mRNA	272	181	308	267	52	258	PNPT1	gga:421206	Uncharacterized protein	PNPT1	Polyribonucleotide nucleotidyltransferase 1, mitochondrial
DAK	mRNA	119	42	91	169	539	107	DAK	gga:426629	Uncharacterized protein	VWCE	von Willebrand factor C and EGF domains, isoform CRA_a
DAP	mRNA	1610	1506	1973	2019	761	1684	DAP	gga:420923	Uncharacterized protein	DAP	Death-associated protein 1
SKIV2L	mRNA	156	43	119	300	551	160	KLHL12	gga:421171	kelch-like 12 (Drosophila)
AP000721.4	mRNA	33	30	36	71	92	26	AP000721.4
DBI	mRNA	1094	1195	1175	1583	3233	1074	DBI	gga:395263	Acyl-CoA-binding protein	DBI	Diazepam binding inhibitor (GABA receptor modulator, acyl-Coenzyme A binding protein), isoform CRA_a
DBH	mRNA	1	4	8	9	10	4	DBH	gga:395549	Uncharacterized protein	DBH	Dopamine beta-hydroxylase
DBT	mRNA	138	168	186	215	22	165	DBT	gga:395374	Casein kinase I isoform epsilon	DBT	cDNA FLJ57294, highly similar to Lipoamide acyltransferase component of branched-chain alpha-keto acid dehydrogenase complex, mitochondrial (EC 2.3.1.168)
SVOP	mRNA	9	5	0	12	3	5	SVOP	gga:416895	Uncharacterized protein
DCK	mRNA	249	315	280	353	74	366	DCK	gga:422648	Uncharacterized protein	DCK	cDNA FLJ51425, highly similar to Deoxycytidine kinase (EC 2.7.1.74)
DCN	mRNA	2183	2345	2809	1758	476	1632	DCN	gga:417892	Decorin	DCN	Decorin, isoform CRA_f
ZAP70	mRNA	0	0	1	0	0	0	ZAP70	gga:420086	Tyrosine-protein kinase	ZAP70	cDNA FLJ60205, highly similar to Tyrosine-protein kinase ZAP-70 (EC 2.7.10.2)
INCENPL	mRNA	8	3	10	9	28	11	INCENPL
DCT	mRNA	0	0	0	0	0	0	DCT	gga:395775	L-dopachrome tautomerase	DCT	L-dopachrome tautomerase
DCX	mRNA	12	7	17	13	2	21	DCX	gga:374242	Uncharacterized protein	DCX	cDNA FLJ77057, highly similar to Homo sapiens doublecortex; lissencephaly, X-linked (doublecortin) (DCX), transcript variant 2, mRNA
C14ORF39	mRNA	2	5	2	2	0	3	C14ORF39	gga:423524	chromosome 5 open reading frame, human C14orf39	C14orf39	Protein SIX6OS1
DNASE1	mRNA	0	0	2	0	0	2	DNASE1	gga:395725	Deoxyribonuclease-1	xp_005255210
F-KER	mRNA	0	0	0	0	0	0	F-KER	gga:769269	Feather keratin 1
DDC	mRNA	2	0	1	4	4	4	DDC	gga:420947	Uncharacterized protein	DDC	cDNA FLJ51516, highly similar to Aromatic-L-amino-acid decarboxylase (EC 4.1.1.28)
LOC107053720	ncRNA	7	1	11	6	4	9	LOC107053720
DDO	mRNA	27	19	19	50	54	30	DDO	gga:770953	Uncharacterized protein
LOC107053718	ncRNA	0	0	1	2	0	0	LOC107053718
LOC107053719	ncRNA	7	8	12	10	12	10	LOC107053719
DDT	mRNA	821	599	1037	941	315	798	DDT	gga:416937	D-dopachrome decarboxylase	DDT	D-dopachrome decarboxylase
LOC107053714	mRNA	3	0	3	4	4	2	LOC107053714
LOC107053715	mRNA	5	0	0	0	0	4	LOC107053715
LOC107053716	ncRNA	6	1	1	3	5	4	LOC107053716
LOC107053717	ncRNA	1	1	0	1	0	2	LOC107053717
LOC107053710	mRNA	0	0	0	0	0	0	LOC107053710
LOC107053711	ncRNA	0	0	0	0	0	0	LOC107053711
LOC107053712	ncRNA	0	0	0	0	0	0	LOC107053712
LOC107053713	ncRNA	0	0	0	0	0	1	LOC107053713
DEK	mRNA	556	458	548	573	337	602	DEK	gga:420828	Uncharacterized protein	DEK	cDNA FLJ53031, highly similar to Protein DEK
DES	mRNA	423	180	396	599	1692	483	DES	gga:395906	Desmin	DES	Mutant desmin
LOC107053707	ncRNA	0	0	0	2	0	0	LOC107053707
LOC107053708	ncRNA	0	0	0	0	0	0	LOC107053708
LOC107053703	ncRNA	0	0	0	1	0	0	LOC107053703
LOC107053704	ncRNA	84	55	105	48	32	61	LOC107053704
LOC107053705	ncRNA	0	0	0	0	0	0	LOC107053705
LOC107053706	ncRNA	0	0	0	1	0	0	LOC107053706
LOC107053700	mRNA	5	0	2	14	9	8	LOC107053700
LOC107053701	mRNA	0	0	0	0	0	0	LOC107053701
LOC107053702	ncRNA	0	0	0	0	0	0	LOC107053702
MDC1	mRNA	277	77	236	472	1587	386	MDC1		mediator of DNA-damage checkpoint 1
LOC107055920	ncRNA	0	0	0	0	0	0	LOC107055920
IL4I1	mRNA	10	8	11	22	23	10	IL4I1	gga:417039	L-amino-acid oxidase	IL4I1	Interleukin 4 induced 1
LOC107055919	mRNA	6	2	8	1	3	4	LOC107055919
LOC107055918	mRNA	1	1	0	0	0	1	LOC107055918
LOC107055915	ncRNA	0	1	6	0	0	7	LOC107055915
LOC107055914	mRNA	2	7	19	5	0	4	LOC107055914
LOC107055917	ncRNA	4	1	12	11	1	4	LOC107055917
LOC107055916	mRNA	1	0	1	4	0	6	LOC107055916
LOC107055911	mRNA	2	1	0	1	0	0	LOC107055911
LOC107055910	ncRNA	0	0	0	0	0	0	LOC107055910
LOC107055913	ncRNA	0	0	0	0	0	0	LOC107055913
LOC107055912	ncRNA	0	0	0	0	0	0	LOC107055912
AR	mRNA	86	17	70	218	221	194	AR	gga:422165	Uncharacterized protein	AR	Androgen receptor splice variant 3
LOC107055908	ncRNA	0	0	0	0	0	0	LOC107055908
LOC107055907	mRNA	0	0	0	0	0	0	LOC107055907
LOC107055909	ncRNA	0	0	0	0	0	0	LOC107055909
LOC107055904	ncRNA	0	0	0	0	0	0	LOC107055904
LOC107055903	ncRNA	0	0	0	0	0	0	LOC107055903
LOC107055906	mRNA	167	83	45	334	122	317	LOC107055906
LOC107055905	ncRNA	0	0	0	0	0	0	LOC107055905
LOC107055900	ncRNA	0	0	0	0	0	0	LOC107055900
CGGBP1	mRNA	461	335	507	508	262	532	CGGBP1	gga:770224	CGG triplet repeat binding protein 1	xp_005264829
LOC107055902	ncRNA	0	0	0	0	0	0	LOC107055902
LOC107055901	ncRNA	0	0	0	0	0	0	LOC107055901
GRID2IP	mRNA	0	0	2	3	1	0	GRID2IP	gga:427671	Uncharacterized protein
LOC107055940	mRNA	100	50	117	153	6	188	LOC107055940
LOC107055942	ncRNA	0	0	0	0	0	0	LOC107055942
LOC107055941	mRNA	0	0	0	0	0	2	LOC107055941
DHH	mRNA	5	0	0	0	2	0	DHH
ACTL7A	mRNA	0	0	0	0	0	3	ACTL7A
C2	mRNA	9	6	6	26	57	15	C2	gga:419574	Uncharacterized protein	C2	cDNA FLJ38939 fis, clone NT2NE2015747, highly similar to COMPLEMENT C2 (EC 3.4.21.43)
DYNC2LI1	mRNA	78	74	77	96	14	95	DYNC2LI1	gga:421400	Uncharacterized protein	DYNC2LI1	Cytoplasmic dynein 2 light intermediate chain 1
C3	mRNA	283	144	275	426	985	366	C3	gga:396370	Complement component 3d	C3	cDNA FLJ57339, highly similar to Complement C3
C4	mRNA	21	22	17	41	82	24	C4	gga:426611	MHC-linked complement C4	C4B	cDNA FLJ54406, highly similar to Complement C4-B
C5	mRNA	21	18	26	18	3	27	C5	gga:417122	Uncharacterized protein	C5	Complement C5
C6	mRNA	0	0	0	0	0	0	C6	gga:431585	Uncharacterized protein	C6	cDNA FLJ78071, highly similar to Human MHC class III complement component C6 mRNA
C7	mRNA	10	5	17	34	36	35	C7	gga:427187	Uncharacterized protein	C7	cDNA FLJ78207, highly similar to Human complement protein component C7 mRNA
LOC107055937	mRNA	0	0	0	2	1	0	LOC107055937
LOC107055936	mRNA	0	0	0	0	0	0	LOC107055936
LOC107055939	ncRNA	2	5	7	0	0	2	LOC107055939
LOC107055938	mRNA	13	45	28	11	0	15	LOC107055938
LOC107055933	ncRNA	0	0	0	0	0	0	LOC107055933
LOC107055932	ncRNA	0	0	0	0	0	0	LOC107055932
LOC107055935	mRNA	284	128	172	391	516	179	LOC107055935
LOC107055934	mRNA	0	0	0	0	0	0	LOC107055934
LOC426914	mRNA	0	0	0	0	0	0	LOC426914	gga:426914	Uncharacterized protein
LOC107055931	mRNA	18	27	21	51	12	43	LOC107055931
LOC107055930	mRNA	0	0	0	0	0	0	LOC107055930
LOC426913	mRNA	0	0	0	0	0	0	LOC426913	gga:426913	Uncharacterized protein
LOC426912	mRNA	0	0	0	0	0	0	LOC426912	gga:426912	scale keratin-like
CP	mRNA	1398	1697	1802	1708	798	1979	CP	gga:771940	Uncharacterized protein	HEPHL1	Hephaestin-like protein 1
CS	mRNA	3763	1474	3589	6216	9493	3642	CS		Citrate synthase, mitochondrial
LOC107055929	mRNA	0	0	0	0	0	0	LOC107055929
LOC107055926	mRNA	1	0	1	1	5	3	LOC107055926
LOC107055925	mRNA	45	67	96	90	17	99	LOC107055925
LOC107055928	ncRNA	0	0	1	0	0	0	LOC107055928
LOC107055927	mRNA	2	0	1	1	6	0	LOC107055927
LOC107055922	mRNA	0	0	0	0	0	0	LOC107055922
LOC107055921	ncRNA	0	0	0	0	0	0	LOC107055921
LOC107055924	ncRNA	0	0	0	0	0	0	LOC107055924
LOC107055923	miscRNA	689	734	1409	300	2824	460	LOC107055923
LOC107055962	mRNA	242	161	242	311	184	233	LOC107055962
LOC107055961	mRNA	0	0	0	0	0	0	LOC107055961
LOC107053300	ncRNA	0	0	0	0	0	1	LOC107053300
LOC107055964	mRNA	47	15	12	111	99	38	LOC107055964
LOC107053301	ncRNA	0	0	0	0	0	0	LOC107053301
LRSAM1	mRNA	1009	540	941	1289	2207	1066	LRSAM1	gga:417265	Uncharacterized protein	LRSAM1	Leucine rich repeat and sterile alpha motif containing 1, isoform CRA_a
LOC107055963	mRNA	2	0	3	1	2	0	LOC107055963
LOC107053302	ncRNA	0	0	0	0	0	0	LOC107053302
RPLP1	mRNA	2469	4269	3683	2483	3814	1733	RPLP1	gga:396262	60S acidic ribosomal protein P1	RPLP1	Ribosomal protein, large, P1, isoform CRA_a
LOC107055960	ncRNA	0	0	0	0	0	0	LOC107055960
RPLP0	mRNA	14513	12121	15463	15300	30667	12066	RPLP0	gga:395835	60S acidic ribosomal protein P0	RPLP0	Ribosomal protein, large, P0, isoform CRA_b
QPRT	mRNA	7	1	3	12	24	6	QPRT
ECSIT	mRNA	36	21	36	58	135	43	ECSIT		ECSIT signalling integrator
LOC107055959	ncRNA	0	0	0	0	0	0	LOC107055959
LOC107055958	mRNA	0	0	0	0	0	0	LOC107055958
RPLP2	mRNA	4070	3399	3791	4503	3633	2679	RPLP2	gga:426492	Uncharacterized protein	RPLP2	Ribosomal protein, large, P2, isoform CRA_a
LOC107055955	ncRNA	0	0	0	0	0	0	LOC107055955
LOC107055954	mRNA	0	0	0	0	0	0	LOC107055954
LOC107055957	mRNA	0	0	0	0	0	3	LOC107055957
LOC107055956	ncRNA	0	0	0	0	0	0	LOC107055956
LOC107055951	mRNA	0	0	0	0	0	0	LOC107055951
LOC107055950	ncRNA	0	0	0	0	0	0	LOC107055950
LOC107055953	mRNA	5	0	5	8	5	16	LOC107055953
LOC107055952	mRNA	0	0	0	0	0	0	LOC107055952
ACTL6A	mRNA	781	528	823	1042	203	952	ACTL6A	gga:424975	Uncharacterized protein	ACTL6A	Actin-like protein 6A
SIRT4	mRNA	65	34	67	90	130	78	SIRT4	gga:416981	NAD-dependent protein deacetylase	SIRT4	NAD-dependent protein deacetylase sirtuin-4
SIRT5	mRNA	203	185	270	348	389	239	SIRT5	gga:420834	NAD-dependent protein deacylase sirtuin-5, mitochondrial	SIRT5	NAD-dependent protein deacylase sirtuin-5, mitochondrial
SIRT6	mRNA	307	241	271	400	787	284	SIRT6	gga:428332	Uncharacterized protein	SIRT6	cDNA FLJ52470, highly similar to Mono-ADP-ribosyltransferase sirtuin-6 (EC 2.4.2.31)
SIRT7	mRNA	90	66	152	136	136	126	SIRT7		Uncharacterized protein	SIRT7	NAD-dependent protein deacetylase sirtuin-7
F2	mRNA	6	4	7	5	2	4	F2	gga:395306	Prothrombin	F2	cDNA FLJ54622, highly similar to Prothrombin (EC 3.4.21.5)
SIRT1	mRNA	199	106	203	293	221	322	SIRT1	gga:423646	Uncharacterized protein	SIRT1	Sirtuin (Silent mating type information regulation 2 homolog) 1 (S. cerevisiae), isoform CRA_a
F3	mRNA	6131	4848	8466	6174	1029	5784	F3	gga:429084	Uncharacterized protein	F3	cDNA, FLJ93022, highly similar to Homo sapiens coagulation factor III (thromboplastin, tissue factor) (F3), mRNA
SIRT2	mRNA	201	111	238	262	499	184	SIRT2	gga:548628	Uncharacterized protein	SIRT2	Sirtuin (Silent mating type information regulation 2 homolog) 2 (S. cerevisiae), isoform CRA_a
F5	mRNA	119	77	127	136	52	191	F5	gga:374052	Uncharacterized protein	F5	cDNA FLJ50218, highly similar to Coagulation factor V
SIRT3	mRNA	201	125	245	401	512	326	SIRT3	gga:422988	Uncharacterized protein	SIRT3	NAD-dependent protein deacetylase sirtuin-3, mitochondrial
F7	mRNA	1	3	1	9	4	14	F7	gga:395086	Uncharacterized protein	F7	cDNA FLJ55738, highly similar to Coagulation factor VII (EC 3.4.21.21)
F8	mRNA	5417	1532	4856	8650	15258	7717	F8	gga:422199	Uncharacterized protein	F8	Truncated coagulation factor VIII
F9	mRNA	0	0	0	0	0	0	F9	gga:374258	Coagulation factor IX	F9	Serine protease
BDH2	mRNA	370	404	398	398	86	332	BDH2	gga:422715	Uncharacterized protein	xp_005263196
BDH1	mRNA	1362	864	1482	1030	940	1014	BDH1	gga:424891	D-beta-hydroxybutyrate dehydrogenase, mitochondrial	BDH1	3-hydroxybutyrate dehydrogenase
CDC42EP4	mRNA	533	291	541	712	1507	450	CDC42EP4	gga:771509	Uncharacterized protein	xp_005257240
CDC42EP3	mRNA	2048	1461	2410	1725	524	1340	CDC42EP3	gga:428577	Uncharacterized protein	CDC42EP3	Cdc42 effector protein 3
LOC107055948	ncRNA	0	0	0	0	0	0	LOC107055948
CDC42EP2	mRNA	28	8	19	97	180	51	CDC42EP2		CDC42 effector protein (Rho GTPase binding) 2	CDC42EP2	Cdc42 effector protein 2
CDC42EP1	mRNA	1650	643	1295	2626	5214	1839	CDC42EP1	gga:418040	Uncharacterized protein	xp_005257240
LOC107055947	mRNA	3	4	4	1	0	2	LOC107055947
LOC107055949	mRNA	0	0	0	0	0	0	LOC107055949
LOC107055944	ncRNA	0	0	0	0	0	0	LOC107055944
DLD	mRNA	1627	1371	1772	1495	609	1429	DLD	gga:417699	Dihydrolipoyl dehydrogenase	DLD	cDNA FLJ56112, highly similar to Dihydrolipoyl dehydrogenase, mitochondrial (EC 1.8.1.4)
LOC107055943	mRNA	0	0	0	0	0	0	LOC107055943
LOC107055946	ncRNA	0	0	0	0	0	0	LOC107055946
MDFI	mRNA	200	62	148	210	657	155	MDFI	gga:419921	MyoD family inhibitor	MDFI	MyoD family inhibitor, isoform CRA_a
LOC107055945	ncRNA	0	0	0	0	0	0	LOC107055945
LOC107055984	ncRNA	1	1	0	4	0	0	LOC107055984
LOC107053321	ncRNA	0	0	0	0	0	0	LOC107053321
LOC107055983	ncRNA	0	0	0	0	0	0	LOC107055983
LOC107053322	ncRNA	0	0	0	0	1	0	LOC107053322
FH	mRNA	840	652	1076	1045	334	917	FH	gga:420969	Uncharacterized protein	FH	Fumarate hydratase, mitochondrial
LOC107055986	ncRNA	0	0	0	0	0	0	LOC107055986
LOC107053323	ncRNA	0	0	0	0	0	0	LOC107053323
LOC107055985	ncRNA	11	0	6	0	16	1	LOC107055985
LOC107053324	mRNA	0	0	0	0	0	0	LOC107053324
LOC107055980	mRNA	79	21	34	27	0	26	LOC107055980
LOC107055982	ncRNA	0	0	0	0	0	0	LOC107055982
LOC107055981	ncRNA	416	133	177	501	124	138	LOC107055981
LOC107053320	ncRNA	0	0	0	0	0	0	LOC107053320
CCNDBP1	mRNA	561	374	606	617	313	482	CCNDBP1	gga:419217	Uncharacterized protein	ZNFX1	NFX1-type zinc finger-containing protein 1
LOC107053318	ncRNA	6	2	2	2	1	4	LOC107053318
LOC107053319	ncRNA	0	0	0	0	0	0	LOC107053319
DMA	mRNA	20	10	10	23	39	21	BMA1	gga:417050	Uncharacterized protein	xp_005275004
DMD	mRNA	1491	716	1377	1558	1090	1783	DMD	gga:396236	Putative short dystrophin	DMD	Dystrophin
CSMD3	mRNA	0	0	2	0	0	0	CSMD3	gga:420279	CUB and Sushi multiple domains 3	CSMD3	CUB and sushi domain-containing protein 3
LOC107055977	mRNA	0	0	0	0	0	0	LOC107055977
GC	mRNA	2	6	12	6	18	7	GC	gga:395696	Uncharacterized protein	GC	Vitamin D-binding protein
LOC107053314	ncRNA	0	0	0	0	0	0	LOC107053314
CSMD2	mRNA	2	0	3	4	14	7	CSMD2	gga:419640	CUB and Sushi multiple domains 2	CSMD2	CUB and sushi domain-containing protein 2
LOC107055976	mRNA	0	0	0	0	0	0	LOC107055976
CSMD1	mRNA	48	19	43	36	8	44	CSMD1	gga:421899	Uncharacterized protein	CSMD1	CUB and sushi domain-containing protein 1
LOC107053315	ncRNA	1	3	0	0	0	0	LOC107053315
LOC107055979	ncRNA	11	9	17	19	1	3	LOC107055979
LOC107053316	ncRNA	1	0	0	1	0	0	LOC107053316
LOC107055978	ncRNA	1	1	4	12	0	6	LOC107055978
LOC107053317	ncRNA	0	0	0	0	0	0	LOC107053317
LOC107055973	mRNA	21	3	9	3	2	5	LOC107055973
LOC107053310	ncRNA	0	0	0	0	0	0	LOC107053310
LOC107055972	ncRNA	0	0	0	0	0	0	LOC107055972
LOC107053311	ncRNA	0	0	0	0	0	0	LOC107053311
GH	mRNA	0	0	0	0	0	1	GH	gga:378781	Growth hormone 1	GH1	HCG1749481, isoform CRA_s
LOC107055975	ncRNA	0	0	0	0	0	0	LOC107055975
LOC107053312	ncRNA	0	0	0	0	0	0	LOC107053312
LOC107055974	mRNA	15	0	22	20	0	17	LOC107055974
LOC107053313	ncRNA	1	1	1	3	3	1	LOC107053313
GK	mRNA	471	286	481	359	60	308	GK	gga:418589	Uncharacterized protein	GK	Glycerol kinase, isoform CRA_c
MDH1	mRNA	959	1115	1238	1092	268	896	MDH1	gga:421281	Malate dehydrogenase, cytoplasmic	MDH1	Malate dehydrogenase, cytoplasmic
MDH2	mRNA	3625	2963	4155	4427	1464	3107	MDH2	gga:417517	Malate dehydrogenase	MDH2	Malate dehydrogenase, mitochondrial
LOC107055971	mRNA	0	0	0	0	0	0	LOC107055971
LOC107055970	mRNA	6	2	2	4	0	3	LOC107055970
TTLL7	mRNA	82	50	82	71	21	83	TTLL7	gga:424543	Uncharacterized protein	TTLL7	Tubulin polyglutamylase TTLL7
TTLL5	mRNA	1722	724	1624	1880	1374	1727	TTLL5	gga:423367	Uncharacterized protein	xp_005267503
TTLL4	mRNA	155	50	155	220	425	210	TTLL4	gga:424209	Uncharacterized protein	TTLL4	Tubulin tyrosine ligase-like family, member 4, isoform CRA_a
TTLL3	mRNA	0	1	0	1	1	0	TTLL3	gga:416052	Uncharacterized protein
TTLL2	mRNA	5	6	3	4	2	7	TTLL2	gga:421566	Uncharacterized protein	UNC93A	Protein unc-93 homolog A
TTLL1	mRNA	296	246	401	268	56	382	TTLL1	gga:418225	Uncharacterized protein	TTLL1	Tubulin tyrosine ligase-like family, member 1, isoform CRA_a
LOC107053307	mRNA	0	0	0	0	0	0	LOC107053307
LOC107055969	mRNA	0	0	0	0	0	0	LOC107055969
LOC107053308	mRNA	0	0	0	0	0	0	LOC107053308
LOC107053309	ncRNA	0	0	0	0	0	0	LOC107053309
LOC107055966	ncRNA	11	64	153	247	53	14	LOC107055966
LOC107055965	mRNA	132	45	110	127	319	106	LOC107055965
LOC107053304	ncRNA	0	0	0	0	0	0	LOC107053304
LOC107055968	mRNA	0	0	0	0	0	1	LOC107055968
LOC107053305	ncRNA	2	1	2	3	3	3	LOC107053305
TTLL9	mRNA	152	142	204	100	61	64	TTLL9		Uncharacterized protein
LOC107055967	mRNA	0	0	0	0	0	0	LOC107055967
LOC107053306	mRNA	0	0	0	0	0	0	LOC107053306
LOC107053343	ncRNA	2	0	2	2	1	3	LOC107053343
LOC107053344	ncRNA	0	3	4	0	0	3	LOC107053344
LOC107053345	ncRNA	0	0	0	0	2	0	LOC107053345
LOC107053346	ncRNA	2	0	0	3	1	3	LOC107053346
LOC107053340	mRNA	0	0	0	0	0	0	LOC107053340
LOC107053341	mRNA	824	341	1016	1617	3681	1041	LOC107053341
LOC107053342	ncRNA	0	0	0	0	0	0	LOC107053342
HR	mRNA	2	0	3	1	2	0	HR
HPGDS	mRNA	1604	2250	1785	1578	1205	1325	HPGDS	gga:395863	Hematopoietic prostaglandin D synthase	HPGDS	Hematopoietic prostaglandin D synthase
LOC424334	ncRNA	0	0	0	0	0	3	LOC424334	gga:424334	uncharacterized LOC424334
LOC107055999	mRNA	0	0	0	1	2	0	LOC107055999
LOC107053336	ncRNA	0	0	0	0	0	0	LOC107053336
LOC107055998	mRNA	95	76	80	110	9	66	LOC107055998
LOC107053337	mRNA	76	28	28	58	325	51	LOC107053337
LOC107055995	ncRNA	7	4	10	7	1	6	LOC107055995
LOC107053332	ncRNA	0	0	0	0	1	0	LOC107053332
LOC107055994	ncRNA	0	0	0	0	0	0	LOC107055994
LOC107053333	ncRNA	0	0	2	1	0	0	LOC107053333
LOC107055997	mRNA	38	10	17	9	1	2	LOC107055997
LOC107053334	ncRNA	2	0	1	1	2	0	LOC107053334
IK	mRNA	1296	665	1308	1806	2740	1417	IK	gga:416133	Uncharacterized protein	IK	IK cytokine, down-regulator of HLA II, isoform CRA_a
LOC107055996	mRNA	0	9	32	2	0	7	LOC107055996
LOC107053335	ncRNA	0	0	0	0	0	0	LOC107053335
LOC107055991	mRNA	10	9	13	24	33	5	LOC107055991
LOC107055990	miscRNA	0	0	0	0	1	0	LOC107055990
LOC107055993	mRNA	12	4	7	6	0	8	LOC107055993
LOC107053330	ncRNA	0	5	3	0	2	1	LOC107053330
LOC107055992	mRNA	10	5	3	12	5	6	LOC107055992
LOC107053331	ncRNA	0	0	0	0	0	0	LOC107053331
VPS33B	mRNA	1064	506	1127	1335	1555	1024	VPS33B	gga:425858	Uncharacterized protein	VPS33B	cDNA FLJ55636, highly similar to Vacuolar protein sorting 33B
PIGBOS1	mRNA	6	1	1	4	6	4	PIGBOS1
LOC107053329	ncRNA	0	0	0	0	0	0	LOC107053329
LOC107055988	ncRNA	51	38	58	60	1	48	LOC107055988
LOC107053325	ncRNA	0	0	0	0	0	0	LOC107053325
LOC107055987	mRNA	2	2	1	1	0	1	LOC107055987
LOC107053326	ncRNA	0	0	0	0	0	0	LOC107053326
LOC107053327	mRNA	337	135	306	788	368	842	LOC107053327
NSMAF	mRNA	136	111	150	187	35	198	NSMAF	gga:421137	neutral sphingomyelinase (N-SMase) activation associated factor
LOC107055989	mRNA	27	0	24	7	0	5	LOC107055989
LOC107053328	ncRNA	2	0	3	1	4	0	LOC107053328
LOC107053365	mRNA	4	7	2	2	1	5	LOC107053365
LOC107053366	ncRNA	0	0	0	0	0	0	LOC107053366
LOC107053367	ncRNA	1	1	2	1	0	1	LOC107053367
LOC107053368	ncRNA	0	0	0	0	0	0	LOC107053368
LOC107053361	mRNA	0	0	0	0	0	0	LOC107053361
LOC107053362	mRNA	0	1	1	1	0	1	LOC107053362
LOC107053363	ncRNA	0	0	0	0	0	0	LOC107053363
LOC107053364	ncRNA	0	0	0	0	0	0	LOC107053364
ECSCR	mRNA	0	0	4	2	5	8	ECSCR	gga:416190	endothelial cell surface expressed chemotaxis and apoptosis regulator	ECSCR	Endothelial cell-specific chemotaxis regulator
DPT	mRNA	0	2	0	2	0	1	DPT	gga:768904	Uncharacterized protein	DPT	Dermatopontin
LOC107053358	ncRNA	0	0	0	2	0	2	LOC107053358
LOC107053359	ncRNA	0	0	0	0	0	0	LOC107053359
MDN1	mRNA	1527	842	1541	1615	1003	1787	MDN1	gga:421811	Midasin	MDN1	Midasin
LOC107053354	ncRNA	2	1	0	3	9	3	LOC107053354
KL	mRNA	134	67	142	220	209	278	KL	gga:418909	Uncharacterized protein	KL	cDNA FLJ40030 fis, clone STOMA2009250, highly similar to Klotho (EC 3.2.1.31)
LOC107053355	ncRNA	0	1	1	1	0	5	LOC107053355
DR1	mRNA	426	340	503	320	117	367	DR1	gga:424496	Protein Dr1	DR1	Protein Dr1
LOC107053357	ncRNA	2	1	0	1	4	0	LOC107053357
LOC107053350	ncRNA	0	3	1	0	0	0	LOC107053350
LOC107053351	ncRNA	0	0	0	0	0	0	LOC107053351
BDNF	mRNA	295	194	323	553	1067	534	BDNF	gga:396186	Brain-derived neurotrophic factor transcript variant 4	BDNF	Brain-derived neurotrophic factor BDNF7
LOC107053352	ncRNA	0	1	0	0	0	0	LOC107053352
LOC107053353	mRNA	288	160	249	493	597	298	LOC107053353
ZC3HC1	mRNA	468	179	457	776	1751	541	ZC3HC1	gga:416679	Uncharacterized protein	ZC3HC1	Nuclear interacting partner of anaplastic lymphoma kinase (ALK)
MDM2	mRNA	1253	813	1402	2191	1317	2169	MDM2	gga:395609	Uncharacterized protein	MDM2	E3 ubiquitin-protein ligase Mdm2
HLA-DRA	mRNA	0	0	1	2	6	0	HLA-DRA
MDM4	mRNA	3097	1529	2999	4861	2284	4289	MDM4	gga:419823	Uncharacterized protein	xp_005245225
LOC107053347	ncRNA	1	0	0	0	0	0	LOC107053347
LOC107053348	ncRNA	1	0	0	0	0	0	LOC107053348
LOC107053349	ncRNA	92	60	96	253	76	191	LOC107053349
MDM1	mRNA	62	39	50	95	53	92	MDM1	gga:417839	Uncharacterized protein	MDM1	cDNA, FLJ95264, highly similar to Homo sapiens Mdm4, transformed 3T3 cell double minute 1, p53 binding protein (mouse) (MDM1), transcript variant 2, mRNA
LOC107053387	ncRNA	0	0	0	0	0	0	LOC107053387
LL	mRNA	1152	1764	1460	2498	711	1836	LL	gga:423630	Uncharacterized protein	SFTPA2	cDNA FLJ50594, highly similar to Pulmonary surfactant-associated protein A2
LOC107053388	mRNA	3	3	5	1	2	3	LOC107053388
LOC107053389	ncRNA	6	5	7	21	12	22	LOC107053389
SH2D4A	mRNA	216	128	250	363	444	326	SH2D4A	gga:422487	SH2 domain containing 4A	SH2D4A	SH2 domain-containing protein 4A
LOC107053383	ncRNA	0	0	0	0	0	0	LOC107053383
LOC107053384	ncRNA	0	0	0	0	0	0	LOC107053384
SH2D4B	mRNA	4	1	2	2	3	1	SH2D4B	gga:769640	SH2 domain containing 4B	SH2D4B	SH2 domain containing 4B
LOC107053385	mRNA	15	29	25	14	8	42	LOC107053385
LOC107053386	ncRNA	0	1	0	0	0	0	LOC107053386
LOC107053380	ncRNA	28	10	20	47	32	23	LOC107053380
LOC107053381	ncRNA	0	1	4	2	1	4	LOC107053381
LOC107053382	ncRNA	3	4	5	5	0	5	LOC107053382
MB	mRNA	7	8	12	4	6	6	MB	gga:418056	Myoglobin	MB	Myoglobin
DSE	mRNA	1800	881	1725	1415	749	1514	DSE	gga:421745	Uncharacterized protein	xp_005267008
SPG11	mRNA	814	337	812	1024	733	943	SPG11		Uncharacterized protein	SPG11	Spatacsin
DSP	mRNA	4626	2431	4725	2924	1897	3400	DSP	gga:420869	Uncharacterized protein	DSP	cDNA FLJ53584, highly similar to Desmoplakin
LOC107053376	ncRNA	116	61	131	164	142	117	LOC107053376
LOC107053377	ncRNA	30	11	26	54	52	59	LOC107053377
LOC107053379	ncRNA	0	1	2	0	0	2	LOC107053379
DST	mRNA	4028	2553	4278	2750	2179	3562	DST	gga:421884	Uncharacterized protein	DST	cDNA FLJ55162, highly similar to Bullous pemphigoid antigen 1 isoforms 1/2/3/4/5/8
LOC107053372	ncRNA	1	0	0	0	0	0	LOC107053372
LOC107053373	ncRNA	9	2	4	13	9	14	LOC107053373
LOC107053374	ncRNA	1	1	1	2	9	2	LOC107053374
LOC107053375	ncRNA	113	48	132	173	336	145	LOC107053375
SH2D3C	mRNA	212	90	173	246	585	194	SH2D3C	gga:417225	Uncharacterized protein	SH2D3C	cDNA FLJ78051, highly similar to Homo sapiens SH2 domain containing 3C, mRNA
VPS37C	mRNA	537	216	405	883	1663	711	VPS37C	gga:423023	vacuolar protein sorting 37 homolog C (S. cerevisiae)	VPS37C	Vacuolar protein sorting-associated protein 37C
VPS37D	mRNA	0	0	1	8	12	2	VPS37D		Uncharacterized protein	VPS37D	Vacuolar protein sorting-associated protein 37D
VPS37A	mRNA	195	209	270	179	66	184	VPS37A	gga:422732	Uncharacterized protein	VPS37A	Vacuolar protein sorting-associated protein 37A
LOC107053370	ncRNA	0	0	0	3	0	0	LOC107053370
LOC107053371	mRNA	3	5	5	5	18	11	LOC107053371
VPS37B	mRNA	585	458	593	421	194	506	VPS37B	gga:416835	Uncharacterized protein	VPS37B	Vacuolar protein sorting-associated protein 37B
LOC107053369	ncRNA	16	11	20	46	38	44	LOC107053369
DTL	mRNA	34	22	47	103	75	95	DTL	gga:421373	Denticleless protein homolog	DTL	Denticleless protein homolog
RNFT2	mRNA	199	71	166	188	196	147	RNFT2	gga:427723	Uncharacterized protein	RNFT2	Transmembrane protein 118, isoform CRA_b
COL15A1	mRNA	295	191	334	316	192	325	COL15A1	gga:420803	Uncharacterized protein	COL15A1	cDNA FLJ38566 fis, clone HCHON2005118, highly similar to Collagen alpha-1(XV) chain
HSD17B12	mRNA	2376	1529	2552	2455	1109	1869	HSD17B12	gga:769787	Uncharacterized protein
HSD17B11	mRNA	87	55	70	71	49	58	HSD17B11	gga:422588	Uncharacterized protein	HSD17B11	Estradiol 17-beta-dehydrogenase 11
HSD17B10	mRNA	457	244	442	1100	2396	393	HSD17B10	gga:425758	Uncharacterized protein
RNFT1	mRNA	395	261	521	469	97	402	RNFT1	gga:417638	Uncharacterized protein	RNFT1	RING finger and transmembrane domain-containing protein 1
SLITRK1	mRNA	0	0	0	1	1	1	SLITRK1	gga:418798	Uncharacterized protein
SLITRK4	mRNA	1	3	11	15	2	8	SLITRK4	gga:422287	Uncharacterized protein	xp_005278215
SLITRK3	mRNA	7	5	6	9	19	8	SLITRK3	gga:771488	SLIT and NTRK-like family, member 3
SLITRK6	mRNA	12	8	9	13	2	22	SLITRK6	gga:418797	Uncharacterized protein	SLITRK6	SLIT and NTRK-like protein 6
SLITRK5	mRNA	2	0	1	0	4	2	SLITRK5		Uncharacterized protein
MIR1753-1	Precursor_miRNA	0	0	0	0	0	0	MIR1753-1	gga:100315821	microRNA mir-1753-1
LOC107053398	ncRNA	0	0	0	0	0	0	LOC107053398
LINGO2	mRNA	24	20	24	30	9	37	LINGO2	gga:431646	leucine rich repeat and Ig domain containing 2	LINGO2	Leucine-rich repeat and immunoglobulin-like domain-containing nogo receptor-interacting protein 2
LOC107053399	ncRNA	11	6	3	3	4	0	LOC107053399
LINGO1	mRNA	574	249	561	669	916	622	LINGO1	gga:415344	Putative transmembrane protein V/BamHI#3	xp_005254782
DUT	mRNA	250	170	239	294	68	233	DUT	gga:769338	Uncharacterized protein	DUT	Deoxyuridine 5'-triphosphate nucleotidohydrolase, mitochondrial
LOC107053394	ncRNA	1	1	1	2	0	0	LOC107053394
LOC107053395	ncRNA	0	0	0	0	0	0	LOC107053395
LOC107053396	ncRNA	0	0	0	5	7	1	LOC107053396
LOC426957	mRNA	0	0	0	0	0	0	LOC426957	gga:426957	feather keratin 2-like
LOC107053397	ncRNA	1	0	0	0	0	0	LOC107053397
LOC107053390	ncRNA	0	0	0	2	0	1	LOC107053390
LOC107053391	ncRNA	1	2	0	1	4	2	LOC107053391
LOC107053392	ncRNA	0	0	0	0	2	0	LOC107053392
LOC107053393	ncRNA	1	1	1	4	0	0	LOC107053393
PC	mRNA	105	23	50	207	250	115	PC	gga:374263	Pyruvate carboxylase	PC	Pyruvate carboxylase, mitochondrial
LOC424300	mRNA	0	1	0	0	0	0	LOC424300	gga:424300	von Willebrand factor D and EGF domain-containing protein-like	VWDE	von Willebrand factor D and EGF domain-containing protein
PABPC1L	mRNA	36	7	33	52	75	41	PABPC1L	gga:419189	Uncharacterized protein
MDGA2	mRNA	5	0	5	3	2	3	MDGA2	gga:423563	Uncharacterized protein
MDGA1	mRNA	17	2	17	16	14	26	MDGA1	gga:421431	MAM domain-containing glycosylphosphatidylinositol anchor protein 1	MDGA1	MAM domain-containing glycosylphosphatidylinositol anchor protein 1
SPG21	mRNA	518	367	588	678	135	530	SPG21	gga:415526	Uncharacterized protein	SPG21	Maspardin
SPG20	mRNA	792	555	863	528	289	588	SPG20	gga:418902	Uncharacterized protein	SPG20	Spastic paraplegia 20, spartin (Troyer syndrome), isoform CRA_a
TXNDC11	mRNA	433	259	530	1151	377	985	TXNDC11	gga:416428	Uncharacterized protein	TXNDC11	cDNA FLJ53404, highly similar to Thioredoxin domain-containing protein 11
TXNDC12	mRNA	544	478	612	694	103	607	TXNDC12	gga:772208	Uncharacterized protein	TXNDC12	Thioredoxin domain-containing protein 12
TXNDC15	mRNA	337	192	417	272	197	252	TXNDC15	gga:416310	Uncharacterized protein	xp_005272138
TXNDC16	mRNA	375	159	303	377	285	419	TXNDC16	gga:423584	Uncharacterized protein	TXNDC16	TXNDC16 protein
TXNDC17	mRNA	366	443	409	501	337	407	TXNDC17	gga:417680	Uncharacterized protein	TXNDC17	Thioredoxin domain-containing protein 17
SLC34A2	mRNA	5	1	6	10	0	6	SLC34A2	gga:395131	Uncharacterized protein	SLC34A2	cDNA FLJ78634, highly similar to Homo sapiens solute carrier family 34 (sodium phosphate), member 2 (SLC34A2), mRNA
SLC34A1	mRNA	2	0	2	0	5	4	SLC34A1	gga:395402	Uncharacterized protein	SLC34A2	cDNA FLJ78634, highly similar to Homo sapiens solute carrier family 34 (sodium phosphate), member 2 (SLC34A2), mRNA
TIMD4	mRNA	3	4	6	1	0	3	TIMD4	gga:416250	T-cell immunoglobulin and mucin domain containing 4	TIMD4	T-cell immunoglobulin and mucin domain-containing protein 4
EPHA10	mRNA	0	0	2	0	3	1	EPHA10	gga:428219	Receptor protein-tyrosine kinase	EPHA10	Ephrin type-A receptor 10
MST1R	mRNA	592	168	575	877	2100	555	MST1R	gga:427573	Receptor protein-tyrosine kinase	MST1R	Receptor protein-tyrosine kinase
44G24.1	mRNA	0	0	0	0	0	0	44G24.1
SI	mRNA	1	0	2	3	0	1	LOC395987		Sucrase-isomaltase	SI	Sucrase-isomaltase, intestinal
SWI5	mRNA	677	392	652	831	710	577	SWI5	gga:427767	SWI5 recombination repair homolog (yeast)
DYM	mRNA	735	367	708	749	742	702	DYM	gga:426843	Dymeclin	DYM	Dymeclin
TF	mRNA	6488	3867	6650	6492	9496	5479	TF	gga:396241	Ovotransferrin	LTF	cDNA FLJ78440, highly similar to Human lactoferrin
TG	mRNA	108	91	103	130	104	88	TG		Triglyceride level
TH	mRNA	1	0	0	1	1	1	TH	gga:395592	Uncharacterized protein	TH	Tyrosine 3-monooxygenase
TN	mRNA	1	1	0	0	8	1	TNC	gga:396440	Tenascin	TNC	Tenascin
PCSK2	mRNA	4	3	2	1	0	2	PCSK2	gga:395136	Uncharacterized protein	PCSK2	Neuroendocrine convertase 2
PCSK1	mRNA	27	22	31	18	21	29	PCSK1		Uncharacterized protein	PCSK1	Proprotein convertase subtilisin/kexin type 1 preproprotein variant
BZFP1	mRNA	12	2	4	23	50	11	BZFP1
SLC7A14	mRNA	5	1	4	9	14	7	SLC7A14	gga:424989	Uncharacterized protein	SLC7A14	Probable cationic amino acid transporter
SLC7A13	mRNA	0	0	0	1	0	0	SLC7A13	gga:420204	Uncharacterized protein	SLC7A13	Solute carrier family 7 member 13
PCSK9	mRNA	2	0	0	0	0	0	PCSK9		Uncharacterized protein
SLC7A11	mRNA	118	125	186	91	45	105	SLC7A11	gga:428731	Uncharacterized protein	SLC7A11	Cystine/glutamate transporter
PCSK7	mRNA	582	197	509	853	1845	683	PCSK7	gga:395455	Uncharacterized protein	PCSK7	cDNA FLJ39888 fis, clone SPLEN2016533, highly similar to Proprotein convertase subtilisin/kexin type 7 (EC 3.4.21.-)
PCSK6	mRNA	72	19	47	43	87	37	PCSK6	gga:395454	Uncharacterized protein	PCSK5	cDNA FLJ31640 fis, clone NT2RI2003678, highly similar to Proprotein convertase subtilisin/kexin type 5 (EC 3.4.21.-)
SLC7A10	mRNA	0	0	2	0	1	4	SLC7A10	gga:415774	Uncharacterized protein	SLC7A10	Asc-type amino acid transporter 1
PCSK5	mRNA	522	259	568	554	389	591	PCSK5	gga:395456	Uncharacterized protein	PCSK5	cDNA FLJ31640 fis, clone NT2RI2003678, highly similar to Proprotein convertase subtilisin/kexin type 5 (EC 3.4.21.-)
CLYBL	mRNA	25	23	31	38	40	32	CLYBL	gga:418775	Uncharacterized protein	CLYBL	Citrate lyase beta like, isoform CRA_a
PCSK4	mRNA	0	0	2	0	0	0	PCSK4		Uncharacterized protein	FURIN	Furin (Paired basic amino acid cleaving enzyme), isoform CRA_a
LOC776703	mRNA	0	0	0	0	0	0	LOC776703	gga:776703	olfactory receptor 14J1-like
GNGT2	mRNA	0	0	0	1	0	0	GNGT2		Guanine nucleotide-binding protein subunit gamma	GNGT2	Guanine nucleotide-binding protein subunit gamma
CCLI10	mRNA	8	21	12	24	70	21	CCLI10	gga:417534	Uncharacterized protein	CCL3L1	C-C motif chemokine 3-like 1
HYAL1	mRNA	91	32	77	86	326	96	HYAL1	gga:426739	Hyaluronidase	HYAL4	Hyaluronidase-4
HYAL2	mRNA	276	87	160	614	1477	395	HYAL2	gga:415908	Hyaluronidase	xp_005277589
HYAL3	mRNA	5	1	1	7	17	7	HYAL3		Hyaluronidase	HYAL3	Hyaluronidase-3
HYAL6	mRNA	0	0	0	0	0	0	HYAL6
BZFP2	miscRNA	174	64	125	357	1040	298	BZFP2
L3HYPDH	mRNA	24	34	35	44	65	23	L3HYPDH
BZFP3	mRNA	84	31	86	150	338	91	ZNF692	gga:427095	Putative uncharacterized protein LOC425771	xp_005270392
LOC776718	ncRNA	0	0	0	0	0	0	LOC776718	gga:776718	T-cell-interacting, activating receptor on myeloid cells protein 1-like
LOC776719	mRNA	30	20	33	80	193	60	LOC776719	gga:776719	Uncharacterized protein	ATP6V1A	cDNA FLJ53889, highly similar to Vacuolar ATP synthase catalytic subunit A, ubiquitous isoform (EC 3.6.3.14)
LOC776713	mRNA	1	0	0	0	0	0	LOC776713		osteoclast-associated immunoglobulin-like receptor-like
LOC776720	mRNA	1	0	2	1	0	2	LOC776720	gga:776720	Uncharacterized protein
G2E3	mRNA	125	86	131	143	27	170	G2E3	gga:423305	G2/M phase-specific E3 ubiquitin-protein ligase	G2E3	cDNA FLJ58896, weakly similar to Homo sapiens PHD finger protein 7 (PHF7), transcript variant 2, mRNA
IGHMBP2	mRNA	145	92	186	389	807	321	IGHMBP2	gga:422999	Uncharacterized protein	IGHMBP2	DNA-binding protein SMUBP-2
ALS2CL	mRNA	452	264	424	441	255	378	ALS2CL		Uncharacterized protein	ALS2CL	ALS2 C-terminal like, isoform CRA_c
PLK1S1	mRNA	55	22	53	132	157	82	PLK1S1	gga:421237	Centrosomal protein kizuna	KIZ	Centrosomal protein kizuna
XG	mRNA	16	9	13	16	6	11	XG	gga:418661	Xg blood group
XK	mRNA	3	0	6	2	1	2	XK	gga:427991	XK-related protein	XK	Membrane transport protein XK
GLB1L	mRNA	108	37	114	115	287	86	GLB1L		Uncharacterized protein	GLB1	cDNA FLJ53291, highly similar to Beta-galactosidase-related protein
THEMIS2	mRNA	5	0	5	12	25	5	THEMIS2
PAMR1	mRNA	56	42	71	75	63	96	PAMR1	gga:423158	Uncharacterized protein	PAMR1	Inactive serine protease PAMR1
DKC1	mRNA	3749	1808	3657	5232	6042	4160	DKC1	gga:422196	H/ACA ribonucleoprotein complex subunit 4	DKC1	H/ACA ribonucleoprotein complex subunit 4
ECD	mRNA	290	181	388	499	257	417	ECD	gga:423638	Uncharacterized protein	ECD	Protein SGT1
PHOX2B	mRNA	0	0	1	3	4	0	PHOX2B	gga:395548	Uncharacterized protein
STT3B	mRNA	2160	1271	2478	1908	515	1891	STT3B	gga:428444	Uncharacterized protein	STT3B	Dolichyl-diphosphooligosaccharide--protein glycosyltransferase subunit STT3B
EDA	mRNA	308	140	227	281	546	220	EDA		Uncharacterized protein
MEA1	mRNA	89	52	71	166	244	109	MEA1
EED	mRNA	219	201	273	267	46	200	EED	gga:426381	Polycomb protein EED	EED	Polycomb protein EED
C6H10ORF137	mRNA	693	400	743	698	213	697	C6H10ORF137	gga:430674	chromosome 6 open reading frame, human C10orf137	EDRF1	Erythroid differentiation-related factor 1
DARS2	mRNA	133	76	108	307	180	218	DARS2	gga:424408	Uncharacterized protein	DARS2	Aspartyl-tRNA synthetase 2 (Mitochondrial), isoform CRA_b
LOC776799	mRNA	0	0	0	0	0	0	LOC776799	gga:776799	NEDD4L
SGK223	mRNA	409	159	390	466	833	329	SGK223	gga:422632	Uncharacterized protein
C6H10ORF107	mRNA	2	1	5	2	0	2	C6H10ORF107	gga:423662	chromosome 6 open reading frame, human C10orf107	C10orf107	chromosome 10 open reading frame 107
ACVR1B	mRNA	320	109	258	579	886	445	ACVR1B	gga:768878	Receptor protein serine/threonine kinase
ACVR1C	mRNA	18	3	24	34	83	46	ACVR1C	gga:424325	Receptor protein serine/threonine kinase	ACVR1C	Putative uncharacterized protein ACVR1C
APOPT1	mRNA	72	65	91	193	61	170	APOPT1	gga:423483	apoptogenic 1	KLC1	cDNA FLJ61233, highly similar to Kinesin light chain 1
HNF4beta	mRNA	4	5	6	9	2	5	HNF4beta	gga:415820	Uncharacterized protein	HNF4A	Hepatocyte nuclear factor 4-alpha
MDH1B	mRNA	7	2	1	10	7	4	MDH1B	gga:424097	Uncharacterized protein	xp_005246371
EGF	mRNA	4	2	6	9	2	10	EGF	gga:408035	Uncharacterized protein	EGF	Pro-epidermal growth factor
C6H10ORF118	mRNA	1394	878	1598	1648	803	2006	C6H10ORF118	gga:423905	chromosome 6 open reading frame, human C10orf118	xp_005269993
SWT1	mRNA	90	59	93	110	25	108	SWT1		SWT1 RNA endoribonuclease homolog (S. cerevisiae)	SWT1	SWT1 RNA endoribonuclease homolog (S. cerevisiae)
ACVR2B	mRNA	28	11	33	33	34	31	ACVR2B	gga:374213	Serine/threonine-protein kinase receptor	ACVR2B	Activin receptor type-2B
ACVR2A	mRNA	1158	674	1381	1631	783	1844	ACVR2A	gga:396324	Activin receptor type-2A	ACVR2A	Activin receptor type-2A
INAFM2	mRNA	73	32	63	150	144	96	INAFM2
RPL30	mRNA	5279	9579	11485	6915	2860	8526	RPL30	gga:425416	60S ribosomal protein L30	RPL30	Ribosomal protein L30, isoform CRA_b
EHF	mRNA	6	14	9	7	2	1	EHF	gga:425791	Uncharacterized protein	EHF	ETS homologous factor
RPL32	mRNA	9703	9854	9830	11311	8131	6698	RPL32		Uncharacterized protein	RPL32	Ribosomal protein L32, isoform CRA_a
TMEM200B	mRNA	26	12	26	50	78	33	TMEM200B	gga:428217	transmembrane protein 200B	TMEM200A	Transmembrane protein 200A
RPL31	mRNA	3029	4094	4101	5507	7710	3431	RPL31	gga:418710	Uncharacterized protein	RPL31	cDNA, FLJ92036, highly similar to Homo sapiens ribosomal protein L31 (RPL31), mRNA
TMEM200A	mRNA	164	98	169	264	71	299	TMEM200A	gga:427076	transmembrane protein 200A	TMEM200A	Transmembrane protein 200A
RPL34	mRNA	5236	7244	5653	4801	4675	3407	RPL34	gga:422526	Uncharacterized protein	xp_005263230
ABCA12	mRNA	77	25	56	46	29	55	ABCA12	gga:424011	ATP-binding cassette, sub-family A (ABC1), member 12
ABCA13	mRNA	2	0	2	1	0	0	ABCA13		ATP-binding cassette, sub-family A (ABC1), member 13	ABCA13	ATP-binding cassette sub-family A member 13
GPR174	mRNA	0	0	0	2	0	0	GPR174	gga:422146	Uncharacterized protein	GPR174	Probable G-protein coupled receptor 174
LOC776594	mRNA	92	47	69	113	40	94	LOC776594	gga:776594	uncharacterized LOC776594
GPR176	mRNA	93	40	86	160	67	134	GPR176	gga:428879	Uncharacterized protein	GPR176	Probable G-protein-coupled receptor 176
LOC776593	ncRNA	0	0	0	0	0	0	LOC776593	gga:776593	T-cell receptor gamma chain V region PT-gamma-1/2-like
GPR171	mRNA	0	0	1	0	0	0	GPR171	gga:425040	G protein-coupled receptor 171
RPL36	mRNA	660	1251	622	594	660	494	RPL36	gga:373936	60S ribosomal protein L36	RPL36	60S ribosomal protein L36
ADNP2	mRNA	195	66	165	531	133	456	ADNP2	gga:420805	Uncharacterized protein	ADNP2	KIAA0863 protein, isoform CRA_a
RPL35	mRNA	1211	2394	1517	1589	2780	1222	RPL35	gga:374133	60S ribosomal protein L35	RPL35	Ribosomal protein L35, isoform CRA_a
RPL38	mRNA	1329	2009	1441	2205	3151	1541	RPL38	gga:771528	Uncharacterized protein	RPL38	Ribosomal protein L38, isoform CRA_a
RPL37	mRNA	2866	3373	3610	3601	5230	2751	RPL37	gga:427186	Ribosomal protein L37	RPL37	60S ribosomal protein L37
LOC776590	ncRNA	0	0	0	0	0	0	LOC776590	gga:776590	Ig kappa chain V-VI region NQ2-6.1-like
ANKS1A	mRNA	252	97	240	381	587	390	ANKS1A	gga:419898	Uncharacterized protein	xp_005249020
RPL39	mRNA	5402	5890	7091	8867	2741	5606	RPL39	gga:374132	60S ribosomal protein L39	RPL39	60S ribosomal protein L39
CSRP2BP	mRNA	573	318	579	509	364	503	CSRP2BP	gga:416721	Uncharacterized protein	CSRP2BP	cDNA FLJ57852, highly similar to Cysteine-rich protein 2-binding protein
ANKS1B	mRNA	50	23	47	37	8	31	ANKS1B	gga:417927	Uncharacterized protein	ANKS1B	Ankyrin repeat and sterile alpha motif domain-containing protein 1B
GPR179	mRNA	0	0	1	0	1	0	GPR179
MED1	mRNA	2161	781	2038	2291	1550	2397	MED1	gga:420004	Uncharacterized protein	MED1	cDNA, FLJ94908, highly similar to Homo sapiens PPAR binding protein (PPARBP), mRNA
VPS29L	mRNA	8	2	9	15	5	14	VPS29L
MECR	mRNA	48	19	18	37	101	38	MECR	gga:419601	Uncharacterized protein	MECR	cDNA FLJ56723, highly similar to Trans-2-enoyl-CoA reductase, mitochondrial (EC 1.3.1.38)
RPL21	mRNA	4802	6986	4741	5879	1969	4407	RPL21	gga:418933	Uncharacterized protein	xp_005266547
RPL23	mRNA	4070	6213	4323	5682	4829	3460	RPL23	gga:420001	Uncharacterized protein	RPL23	Ribosomal protein L23, isoform CRA_b
RPL22	mRNA	4026	4692	4347	5256	11944	2780	RPL22	gga:373937	60S ribosomal protein L22	xp_005263545
MED8	mRNA	612	635	783	545	518	396	MED8	gga:424565	Uncharacterized protein	MED8	Mediator of RNA polymerase II transcription subunit 8
MED9	mRNA	495	377	557	796	973	514	MED9	gga:416506	Uncharacterized protein	MED9	Mediator of RNA polymerase II transcription subunit 9
AARSD1	mRNA	40	25	34	50	96	45	AARSD1	gga:420013	Uncharacterized protein
MED4	mRNA	145	100	144	235	89	173	MED4	gga:418859	Uncharacterized protein	MED4	Mediator of RNA polymerase II transcription, subunit 4 homolog (Yeast), isoform CRA_b
DKK1	mRNA	14	11	12	30	28	20	DKK1	gga:374156	Uncharacterized protein	DKK1	Dickkopf-like protein 1
DKK2	mRNA	83	37	73	54	33	59	DKK2	gga:422531	Uncharacterized protein	DKK2	Dickkopf-related protein 2
MED6	mRNA	695	755	880	619	250	501	MED6	gga:426282	Mediator of RNA polymerase II transcription subunit 6	MED6	Mediator of RNA polymerase II transcription subunit 6
DKK3	mRNA	389	207	408	527	297	391	DKK3	gga:396023	Dickkopf-related protein 3	DKK3	cDNA FLJ35660 fis, clone SPLEN2017538, highly similar to Dickkopf-related protein 3
MED7	mRNA	122	114	138	159	39	119	MED7		Uncharacterized protein	MED7	Mediator of RNA polymerase II transcription subunit 7
GPR162	mRNA	272	112	244	443	660	364	GPR162	gga:418288	Uncharacterized protein	GPR153	Probable G-protein coupled receptor 153
GPR161	mRNA	316	188	303	460	127	509	GPR161	gga:418375	Uncharacterized protein	GPR161	G-protein-coupled receptor 161
GPR160	mRNA	65	23	54	80	28	103	GPR160	gga:424992	Uncharacterized protein	GPR160	Probable G-protein coupled receptor 160
RPL24	mRNA	3247	5301	4047	3397	2907	3007	RPL24	gga:418401	Uncharacterized protein	RPL24	60S ribosomal protein L24
RPL27	mRNA	1705	3165	1982	1820	1153	1224	RPL27	gga:396280	60S ribosomal protein L27	RPL27	60S ribosomal protein L27
RPL29	mRNA	1128	2110	1726	1016	567	960	RPL29	gga:770249	Uncharacterized protein	RPL29	Ribosomal protein L29, isoform CRA_a
RPL28	mRNA	2833	2762	2301	4758	8232	2072	RPL28
GPLD1	mRNA	0	0	0	0	0	0	GPLD1	gga:420819	Uncharacterized protein	GPLD1	Phosphatidylinositol-glycan-specific phospholipase D
OSER1	mRNA	479	550	618	511	303	418	OSER1
LOC107053400	ncRNA	12	2	12	9	7	6	LOC107053400
LOC107053401	ncRNA	30	14	20	30	21	26	LOC107053401
VPS26A	mRNA	629	594	789	788	91	656	VPS26A	gga:423696	Uncharacterized protein	VPS26A	Vacuolar protein sorting-associated protein 26A
VPS26B	mRNA	1529	560	1334	1593	2022	1519	VPS26B	gga:419738	Uncharacterized protein	VPS26B	Vacuolar protein sorting-associated protein 26B
OCSTAMP	mRNA	30	22	26	12	18	11	OCSTAMP	gga:419205	Uncharacterized protein
AC113404.1	mRNA	1761	1560	2050	2031	281	1784	AC113404.1
SLC16A12	mRNA	0	0	1	2	0	2	SLC16A12	gga:423791	Uncharacterized protein	xp_005269870
PRRC2C	mRNA	7681	3247	7975	9750	11796	10644	PRRC2C		Uncharacterized protein
SLC16A10	mRNA	237	138	205	201	78	270	SLC16A10	gga:421753	Uncharacterized protein	SLC16A10	Monocarboxylate transporter 10
SLC16A14	mRNA	8	8	1	9	2	5	SLC16A14	gga:424784	Uncharacterized protein	xp_005246409
RPL3L	mRNA	0	0	3	3	6	1	RPL3L	gga:416542	Uncharacterized protein	RPL3L	cDNA, FLJ93657, highly similar to Homo sapiens ribosomal protein L3-like (RPL3L), mRNA
PRRC2B	mRNA	2816	1135	2461	2463	2503	2722	PRRC2B	gga:417177	Uncharacterized protein
SLC16A13	mRNA	0	0	0	0	0	0	SLC16A13	gga:425860	Uncharacterized protein	SLC16A13	Monocarboxylate transporter 13
GPR180	mRNA	113	85	154	201	40	165	GPR180	gga:418792	Uncharacterized protein
GPR183	mRNA	24	19	36	4	3	18	GPR183	gga:769212	Uncharacterized protein	GPR183	Epstein-Barr virus induced gene 2 (Lymphocyte-specific G protein-coupled receptor), isoform CRA_a
GPR182	mRNA	4	0	1	3	6	0	GPR182		Uncharacterized protein	GPR182	G-protein coupled receptor 182
LOC107053420	mRNA	482	428	354	322	894	735	LOC107053420
LOC107053421	ncRNA	2	2	0	1	1	4	LOC107053421
LOC107053422	ncRNA	0	0	0	3	1	0	LOC107053422
LOC107053423	ncRNA	0	0	1	5	3	3	LOC107053423
SPEF2	mRNA	9	29	10	4	2	13	SPEF2		sperm flagellar 2
ELL	mRNA	1275	535	1112	693	1101	630	ELL	gga:420124	Uncharacterized protein	ELL	cDNA FLJ75279, highly similar to Homo sapiens elongation factor RNA polymerase II (ELL), mRNA
ELN	mRNA	155	39	97	231	469	164	ELN		Elastin	ELN	cDNA FLJ34913 fis, clone NT2RP7000311, moderately similar to ELASTIN
MEI4	mRNA	0	0	1	0	0	0	MEI4
GPR132	mRNA	1	1	0	4	1	4	GPR132		Uncharacterized protein	GPR132	Truncated G protein-coupled receptor 132
ZAR1L	mRNA	0	0	0	6	2	3	ZAR1L	gga:771155	Uncharacterized protein
LOC107053417	mRNA	13	1	12	9	21	14	LOC107053417
LOC107053418	ncRNA	155	75	54	67	199	121	LOC107053418
LOC107053419	mRNA	128	38	131	196	545	150	LOC107053419
GPR139	mRNA	0	1	0	1	0	1	GPR139	gga:431418	Uncharacterized protein	GPR139	Probable G-protein coupled receptor 139
EMB	mRNA	78	49	71	55	9	90	EMB	gga:395242	embigin homolog (mouse)	EMB	Embigin
LOC107053413	mRNA	0	0	0	1	0	1	LOC107053413
LOC107053414	mRNA	0	0	0	0	0	0	LOC107053414
LOC107053415	mRNA	0	0	0	0	0	0	LOC107053415
LOC107053416	mRNA	1	0	0	1	0	1	LOC107053416
GPR135	mRNA	9	2	9	9	17	1	GPR135	gga:428921	G protein-coupled receptor 135	GPR135	Leukocyte platelet-activating factor receptor
LOC107053410	ncRNA	0	0	0	0	0	0	LOC107053410
ZC3H10	mRNA	72	38	60	131	332	91	ZC3H10		Uncharacterized protein
LOC107053411	ncRNA	0	1	0	1	0	0	LOC107053411
LOC107053412	ncRNA	211	109	235	269	286	184	LOC107053412
EN2	mRNA	0	0	0	0	0	0	EN2		Homeobox protein engrailed-2	EN2	Homeobox protein engrailed-2
EN1	mRNA	1	0	2	2	0	0	EN1	gga:771008	Homeobox protein engrailed-1	EN1	Homeobox protein engrailed-1
AFTPH	mRNA	409	389	520	491	176	464	AFTPH	gga:421277	Uncharacterized protein	AFTPH	Aftiphilin
LOC107053406	ncRNA	0	0	0	0	0	0	LOC107053406
GPR126	mRNA	70	93	109	41	14	99	GPR126	gga:421673	Uncharacterized protein	ADGRG6	cDNA FLJ54856, highly similar to Homo sapiens G protein-coupled receptor 126 (GPR126), transcript variant b1, mRNA
LOC107053407	ncRNA	0	0	0	0	0	0	LOC107053407
LOC107053408	ncRNA	1	0	0	0	1	0	LOC107053408
GPR128	mRNA	3	1	2	1	0	0	GPR128	gga:418390	Uncharacterized protein	ADGRG7	G protein-coupled receptor 128
LOC107053409	mRNA	0	0	0	1	0	0	LOC107053409
LOC107053402	ncRNA	3	2	0	0	0	0	LOC107053402
GPR123	mRNA	4	5	9	4	0	3	GPR123	gga:423825	Uncharacterized protein	ADGRA3	cDNA FLJ38547 fis, clone HCHON2001665, highly similar to Probable G-protein coupled receptor 125
LOC107053403	ncRNA	0	2	0	0	3	1	LOC107053403
LOC107053404	ncRNA	1	0	0	0	0	1	LOC107053404
GPR125	mRNA	474	228	569	871	402	864	GPR125	gga:422817	Uncharacterized protein	ADGRA3	cDNA FLJ38547 fis, clone HCHON2001665, highly similar to Probable G-protein coupled receptor 125
LOC107053405	ncRNA	0	0	0	0	0	0	LOC107053405
ENG	mRNA	291	102	292	443	1083	261	ENG	gga:771557	Uncharacterized protein	ENG	Endoglin (Osler-Rendu-Weber syndrome 1), isoform CRA_a
GPR124	mRNA	50	18	47	88	154	69	GPR124		Uncharacterized protein	ADGRA2	G protein-coupled receptor 124, isoform CRA_a
PCYOX1	mRNA	355	178	424	602	587	408	PCYOX1	gga:426297	Uncharacterized protein	PCYOX1	cDNA FLJ51879, highly similar to Prenylcysteine oxidase (EC 1.8.3.5)
LOC107053442	ncRNA	0	1	3	2	0	15	LOC107053442
LOC107053443	ncRNA	1	0	2	1	3	2	LOC107053443
LOC107053444	ncRNA	11	8	15	12	5	19	LOC107053444
LOC107053445	ncRNA	0	0	0	0	0	0	LOC107053445
LOC107053440	ncRNA	3	3	7	11	1	8	LOC107053440
RPL12	mRNA	2260	4563	3033	1914	2855	1984	RPL12	gga:417264	Uncharacterized protein	RPL12	60S ribosomal protein L12
LOC107053441	ncRNA	0	0	0	0	0	0	LOC107053441
RPL11	mRNA	9007	9999	7241	10576	5921	8009	RPL11	gga:419682	Uncharacterized protein	RPL11	60S ribosomal protein L11
GPR153	mRNA	25	9	31	16	77	25	GPR153		G protein-coupled receptor 153
RPL14	mRNA	1236	2296	1464	1262	2895	880	RPL14	gga:374134	Uncharacterized protein	RPL14	RPL14 protein
LOC107053439	ncRNA	0	0	0	0	0	0	LOC107053439
RPL13	mRNA	4506	6963	5486	4144	6942	2821	RPL13	gga:395849	60S ribosomal protein L13	xp_005256377
RPL15	mRNA	4933	5534	6266	5843	5302	4236	RPL15	gga:428442	60S ribosomal protein L15	xp_005265420
GPR156	mRNA	36	10	25	36	75	20	GPR156	gga:418333	Uncharacterized protein	GPR156	Probable G-protein-coupled receptor 156
LOC107053435	ncRNA	0	0	0	0	0	0	LOC107053435
LOC107053436	mRNA	0	0	0	0	0	0	LOC107053436
GPR155	mRNA	979	539	973	1277	402	1293	GPR155	gga:426454	Uncharacterized protein	GPR155	Integral membrane protein GPR155
RPL17	mRNA	6465	7889	6163	10645	9339	5097	RPL17	gga:426845	Uncharacterized protein	RPL17	HCG24487, isoform CRA_c
LOC107053437	ncRNA	0	1	0	0	0	0	LOC107053437
GPR158	mRNA	100	56	105	73	70	64	GPR158		Uncharacterized protein	GPR158	Probable G-protein coupled receptor 158
LOC107053438	ncRNA	0	0	0	0	0	0	LOC107053438
GPR157	mRNA	140	43	112	564	653	451	GPR157	gga:419439	Uncharacterized protein	GPR157	cDNA FLJ77244, highly similar to Homo sapiens G protein-coupled receptor 157 (GPR157), mRNA
RPL19	mRNA	17934	17260	15024	20345	34439	12372	RPL19	gga:420003	Ribosomal protein L19	RPL19	60S ribosomal protein L19
LOC107053431	ncRNA	2	1	0	3	0	1	LOC107053431
LOC107053432	ncRNA	0	0	1	0	0	0	LOC107053432
LOC107053433	ncRNA	0	1	0	0	0	0	LOC107053433
LOC107053434	ncRNA	0	0	0	0	0	0	LOC107053434
F10	mRNA	24	19	24	49	14	32	F10	gga:395876	Coagulation factor X	F10	Coagulation factor X, isoform CRA_a
F11	mRNA	0	0	0	0	0	0	F11	gga:422723	Uncharacterized protein	F11	Coagulation factor XI
LOC107053430	ncRNA	2	0	1	3	1	5	LOC107053430
NMNAT3	mRNA	0	3	0	2	1	1	NMNAT3	gga:424820	Uncharacterized protein	NMNAT1	Nicotinamide nucleotide adenylyltransferase 1, isoform CRA_a
NMNAT2	mRNA	4	2	11	10	7	8	NMNAT2	gga:771393	Uncharacterized protein	NMNAT2	cDNA FLJ77295, highly similar to Homo sapiens nicotinamide nucleotide adenylyltransferase 2 (NMNAT2), transcript variant 1, mRNA
GPR141	mRNA	0	0	0	0	1	0	GPR141	gga:420733	Uncharacterized protein	GPR141	Probable G-protein-coupled receptor 141
GPR143	mRNA	5	4	7	1	11	11	GPR143	gga:418652	Uncharacterized protein	GPR143	G-protein-coupled receptor 143
NMNAT1	mRNA	104	53	115	113	42	105	NMNAT1	gga:419446	nicotinamide nucleotide adenylyltransferase 1
LOC107053428	ncRNA	115	100	116	67	43	87	LOC107053428
GPR149	mRNA	6	4	13	9	9	9	GPR149	gga:395382	Probable G-protein coupled receptor 149	GPR149	HCG2022073
MSRB3	mRNA	485	311	570	494	187	466	MSRB3	gga:417833	Uncharacterized protein	MSRB3	Methionine-R-sulfoxide reductase B3
LOC107053429	ncRNA	8	8	4	0	0	0	LOC107053429
ANKS4B	mRNA	0	0	0	0	0	0	ANKS4B	gga:427007	Uncharacterized protein	ANKS4B	Ankyrin repeat and SAM domain-containing protein 4B
LOC107053424	mRNA	0	0	0	0	0	0	LOC107053424
LOC107053425	ncRNA	0	0	0	0	0	0	LOC107053425
LOC107053426	ncRNA	0	0	0	0	0	0	LOC107053426
LOC107053427	ncRNA	1	1	3	1	0	1	LOC107053427
GPR146	mRNA	624	446	786	573	306	509	GPR146	gga:416456	Uncharacterized protein	GPR146	HCG1747714, isoform CRA_a
MSRB1	mRNA	435	226	443	681	633	385	MSRB1	gga:416540	Uncharacterized protein	MSRB1	Methionine-R-sulfoxide reductase B1
LOC107053464	ncRNA	2	0	0	0	1	0	LOC107053464
LOC107053465	mRNA	0	0	0	0	0	0	LOC107053465
LOC107053466	mRNA	0	0	0	0	1	0	LOC107053466
LOC107053467	ncRNA	0	0	0	0	0	0	LOC107053467
COL16A1	mRNA	25	10	19	31	118	20	COL16A1	gga:430477	Uncharacterized protein
LOC107053460	ncRNA	0	0	0	0	0	0	LOC107053460
LOC107053461	ncRNA	1	0	1	1	3	1	LOC107053461
LOC107053462	ncRNA	1	3	2	0	3	1	LOC107053462
LOC107053463	ncRNA	0	0	0	0	0	0	LOC107053463
MIR1634-2	miRNA	0	0	0	0	0	0	MIR1634-2		microRNA mir-1634-2
LOC424214	mRNA	9	1	9	12	32	12	LOC424214	gga:424214	Phosphoinositide phospholipase C	PLCD4	cDNA FLJ59122, highly similar to Homo sapiens phospholipase C, delta 4 (PLCD4), mRNA
LOC107053457	ncRNA	2	1	0	0	0	3	LOC107053457
LOC107053458	ncRNA	0	0	1	1	1	0	LOC107053458
LOC107053459	ncRNA	1	0	1	3	3	0	LOC107053459
MEN1	mRNA	116	55	86	132	235	114	MEN1
LOC107053453	ncRNA	4	1	1	3	0	2	LOC107053453
LOC107053454	ncRNA	1	0	1	1	2	0	LOC107053454
RNF43	mRNA	1779	589	1682	1558	1720	1576	RNF43		Uncharacterized protein	RNF43	E3 ubiquitin-protein ligase RNF43
LOC107053455	ncRNA	0	1	0	4	1	1	LOC107053455
RNF44	mRNA	144	60	160	278	397	236	RNF44		Uncharacterized protein	RNF44	Ring finger protein 44, isoform CRA_b
LOC107053456	ncRNA	0	0	0	0	0	0	LOC107053456
LOC107053450	ncRNA	0	0	0	0	0	0	LOC107053450
LOC107053451	ncRNA	1	0	1	1	0	0	LOC107053451
LOC107053452	ncRNA	0	0	0	0	0	0	LOC107053452
F2R	mRNA	566	532	761	511	96	630	F2R	gga:427212	Uncharacterized protein	F2R	Coagulation factor II (Thrombin) receptor, isoform CRA_a
RNF41	mRNA	876	366	813	1179	2683	994	RNF41	gga:426468	Uncharacterized protein
MELK	mRNA	43	30	37	48	23	44	MELK	gga:428391	Uncharacterized protein	xp_005251690
RP11-20I23.1	mRNA	490	231	415	379	268	370	RP11-20I23.1
LOC424201	mRNA	23	10	18	37	108	18	LOC424201	gga:424201	Uncharacterized protein
ERH	mRNA	959	888	1089	1375	838	932	ERH	gga:423262	Enhancer of rudimentary homolog	ERH	Enhancer of rudimentary homolog
ERG	mRNA	638	362	744	628	288	633	ERG	gga:374146	Erg isoform C-1-1	ERG	Transcriptional regulator ERG
LOC107053446	ncRNA	0	0	0	0	0	0	LOC107053446
LOC107053447	mRNA	0	0	0	1	0	0	LOC107053447
LOC107053448	ncRNA	2	1	0	1	0	1	LOC107053448
LOC107053449	ncRNA	0	0	0	0	0	0	LOC107053449
LOC107053486	ncRNA	5	3	6	5	2	7	LOC107053486
LOC107053487	ncRNA	73	67	90	48	26	28	LOC107053487
LOC107053488	ncRNA	15	7	7	15	33	15	LOC107053488
LOC107053489	ncRNA	104	65	108	73	80	129	LOC107053489
LOC107053482	ncRNA	0	1	0	0	0	0	LOC107053482
C3ORF70	mRNA	106	38	80	240	223	203	C3ORF70
ABHD3	mRNA	146	103	174	124	21	142	ABHD3	gga:421068	abhydrolase domain containing 3	ABHD3	Abhydrolase domain-containing protein 3
LOC107053483	ncRNA	1	1	1	0	1	1	LOC107053483
LOC107053484	ncRNA	17	10	14	10	26	18	LOC107053484
ABHD2	mRNA	3908	2459	4457	1830	1146	1919	ABHD2	gga:415493	Uncharacterized protein	ABHD2	Abhydrolase domain containing 2, isoform CRA_a
ABHD1	mRNA	13	8	10	26	60	9	ABHD1
LOC107053485	ncRNA	3	2	2	2	1	1	LOC107053485
ABHD8	mRNA	1	0	3	2	7	0	ABHD8		Uncharacterized protein	ABHD8	cDNA, FLJ96412, highly similar to Homo sapiens abhydrolase domain containing 8 (ABHD8), mRNA
LOC107053480	ncRNA	2	0	0	3	2	1	LOC107053480
ABHD6	mRNA	170	74	152	122	161	100	ABHD6	gga:416009	Uncharacterized protein	ABHD6	Abhydrolase domain containing 6, isoform CRA_a
LOC107053481	ncRNA	0	0	0	0	0	0	LOC107053481
ABHD5	mRNA	342	391	521	308	39	321	ABHD5	gga:420673	Alpha/beta hydrolase domain-containing protein 5	ABHD5	1-acylglycerol-3-phosphate O-acyltransferase ABHD5
STRA8	mRNA	6	2	6	17	12	13	STRA8	gga:417938	Uncharacterized protein	STRA8	Stimulated by retinoic acid gene 8 protein homolog
OARD1	mRNA	98	77	100	123	30	106	OARD1
ESD	mRNA	506	577	625	635	172	453	ESD		Uncharacterized protein	ESD	S-formylglutathione hydrolase
LOC426897	mRNA	7	0	3	4	9	4	LOC426897	gga:426897	Uncharacterized protein	KRT84	Keratin, type II cuticular Hb4
LOC107053479	ncRNA	1	0	2	2	1	1	LOC107053479
GPR112	mRNA	0	2	0	3	1	1	GPR112	gga:422244	G protein-coupled receptor 112	ADGRG4	Probable G-protein coupled receptor 112
GPR114	mRNA	0	1	1	1	6	0	GPR114	gga:415634	G protein-coupled receptor 114
STRA6	mRNA	59	21	56	102	193	86	STRA6	gga:415301	Uncharacterized protein	xp_005254646
LOC107053475	ncRNA	1	0	1	5	1	1	LOC107053475
LOC107053476	ncRNA	0	0	0	2	0	0	LOC107053476
LOC107053477	ncRNA	5	0	0	4	4	2	LOC107053477
LOC107053478	mRNA	0	0	0	1	0	1	LOC107053478
LOC107053471	ncRNA	0	0	0	0	0	0	LOC107053471
LOC107053472	ncRNA	0	0	0	0	0	0	LOC107053472
LOC107053473	ncRNA	0	0	0	0	0	0	LOC107053473
LOC107053474	ncRNA	0	0	0	0	0	0	LOC107053474
LOC107053470	mRNA	0	0	0	0	0	0	LOC107053470
PALB2	mRNA	85	33	79	175	115	157	PALB2	gga:416572	Uncharacterized protein	PALB2	Partner and localizer of BRCA2
TDRD12	mRNA	6	0	7	16	1	12	TDRD12	gga:768954	Uncharacterized protein	LOC101929327	tudor domain-containing protein 12-like
GPR107	mRNA	861	635	912	949	286	905	GPR107	gga:417186	Uncharacterized protein	GPR107	cDNA FLJ75421, highly similar to Homo sapiens lung seven transmembrane receptor 1 (LUSTR1) mRNA
LOC107053468	mRNA	0	0	0	0	0	0	LOC107053468
PKDCCa	mRNA	371	193	433	496	238	458	PKDCCa
LOC107053469	mRNA	0	0	0	0	0	0	LOC107053469
SPERT	mRNA	1	1	0	2	0	1	SPERT	gga:418848	Spermatid-associated protein	xp_005266342
TDRD15	mRNA	0	1	0	1	0	0	TDRD15		tudor domain containing 15
PKDCCb	mRNA	94	34	106	253	197	174	PKDCCb
LOC426827	mRNA	0	0	0	0	0	0	LOC426827	gga:426827	butyrophilin, subfamily 2, member A1-like
RNF10	mRNA	3162	1352	3343	3363	2002	3579	RNF10	gga:416974	Uncharacterized protein	RNF10	Ring finger protein 10, isoform CRA_a
RNF11	mRNA	597	471	632	665	160	620	RNF11	gga:424631	Uncharacterized protein	RNF11	RING finger protein 11
SFT2D3	mRNA	42	21	46	75	124	57	SFT2D3
RNF13	mRNA	2834	2450	3159	2519	841	2185	RNF13	gga:396303	E3 ubiquitin-protein ligase RNF13	xp_005247148
RNF14	mRNA	322	163	364	498	212	440	RNF14	gga:416340	ring finger protein 14	RNF14	cDNA FLJ13636 fis, clone PLACE1011160, highly similar to RING finger protein 14
CALCOCO2	mRNA	845	682	1015	786	489	744	CALCOCO2	gga:419993	Uncharacterized protein	xp_005256988
LOC426825	mRNA	0	0	0	0	0	0	LOC426825	gga:426825	Sulfotransferase	SULT2B1	Sulfotransferase family cytosolic 2B member 1
ADRA1D	mRNA	0	0	1	0	0	2	ADRA1D	gga:422933	Uncharacterized protein	ADRA1D	Adrenergic, alpha-1D-, receptor
TREM2	mRNA	0	2	6	9	36	10	TREM2	gga:419920	Triggering receptor expressed on myeloid cells	TREM2	cDNA, FLJ92504, Homo sapiens triggering receptor expressed on myeloid cells 2(TREM2), mRNA
ADRA1B	mRNA	1	3	0	4	4	5	ADRA1B	gga:373890	Uncharacterized protein	ADRA1B	Alpha-1B adrenergic receptor
ADRA1A	mRNA	1	0	1	2	4	3	ADRA1A	gga:428203	Uncharacterized protein
RPL7A	mRNA	15950	16384	16537	19041	25972	12433	RPL7A	gga:417158	60S ribosomal protein L7a	RPL7A	60S ribosomal protein L7a
LOC414835	mRNA	2	3	8	5	8	5	LOC414835	gga:414835	Uncharacterized protein	FAT1	Protocadherin Fat 1
RNF17	mRNA	0	2	1	3	0	0	RNF17	gga:418961	Uncharacterized protein
C3ORF58	mRNA	395	331	465	435	128	561	C3ORF58	gga:424771	Uncharacterized protein	C3orf58	cDNA FLJ37842 fis, clone BRSSN2012103
LOC107053497	mRNA	2	2	8	2	1	3	LOC107053497
LOC107053498	ncRNA	2	3	5	5	3	4	LOC107053498
LOC107053499	ncRNA	3	2	0	7	3	6	LOC107053499
PDCD6IP	mRNA	5476	3590	6199	4199	2547	3979	PDCD6IP	gga:420725	Uncharacterized protein	PDCD6IP	Programmed cell death 6-interacting protein
LOC107053493	ncRNA	274	224	300	346	102	261	LOC107053493
LOC107053494	ncRNA	240	234	283	153	66	191	LOC107053494
LOC107053495	ncRNA	9	14	15	17	13	18	LOC107053495
LOC107053496	ncRNA	1	0	0	2	0	4	LOC107053496
MEPE	mRNA	0	0	0	0	2	0	MEPE	gga:395256	Ovocleidin-116
LOC107053490	ncRNA	0	1	0	0	0	0	LOC107053490
LOC107053491	ncRNA	0	0	0	0	0	0	LOC107053491
LOC107053492	ncRNA	32	17	41	23	8	33	LOC107053492
RANGAP1	mRNA	1166	696	1259	1335	1052	1149	RANGAP1	gga:417997	Uncharacterized protein	RANGAP1	Ran GTPase activating protein 1, isoform CRA_d
ADRA2C	mRNA	27	3	24	49	33	42	ADRA2C	gga:428799	Uncharacterized protein	ADRA2C	Alpha-2C adrenergic receptor
ADRA2B	mRNA	1	0	0	0	2	0	ADRA2B	gga:427631	Uncharacterized protein	ADRA2A	Alpha-2A adrenergic receptor
ADRA2A	mRNA	69	36	81	99	160	101	ADRA2A	gga:428980	Uncharacterized protein	ADRA2A	Alpha-2A adrenergic receptor
EVC	mRNA	162	84	147	164	106	164	EVC	gga:422851	Uncharacterized protein	EVC	Ellis-van Creveld syndrome protein
EVL	mRNA	1523	1013	1659	1416	1038	1240	EVL	gga:423453	Uncharacterized protein	EVL	Enah/Vasp-like, isoform CRA_a
LOC426821	mRNA	220	82	203	643	843	450	LOC426821	gga:426821	zinc finger protein 624-like	xp_005258806
LOC426820	mRNA	49	25	29	165	305	135	LOC426820	gga:426820	deleted in malignant brain tumors 1 protein-like
SFT2D2	mRNA	581	450	649	571	55	706	SFT2D2	gga:418373	Uncharacterized protein	SFT2D2	Vesicle transport protein SFT2B
SFT2D1	mRNA	512	532	584	697	114	539	SFT2D1	gga:769380	Uncharacterized protein	SFT2D1	Vesicle transport protein SFT2A
SSX2IP	mRNA	104	79	112	60	20	41	SSX2IP	gga:424532	Uncharacterized protein	SSX2IP	Afadin- and alpha-actinin-binding protein
RNF32	mRNA	0	0	0	0	0	0	RNF32	gga:770441	Uncharacterized protein	RNF32	Ring finger protein 32, isoform CRA_b
SMARCD1	mRNA	711	346	777	1106	1079	861	SMARCD1	gga:426882	Uncharacterized protein	SMARCD1	SWI/SNF related, matrix associated, actin dependent regulator of chromatin, subfamily d, member 1, isoform CRA_e
SMARCD2	mRNA	1074	364	1068	1564	2743	1311	SMARCD2	gga:428275	Uncharacterized protein
SMARCD3	mRNA	83	37	75	124	61	138	SMARCD3	gga:430336	Uncharacterized protein	SMARCD3	SWI/SNF-related matrix-associated actin-dependent regulator of chromatin subfamily D member 3
RNF34	mRNA	508	377	548	551	458	514	RNF34	gga:416843	Uncharacterized protein	RNF34	E3 ubiquitin-protein ligase RNF34
RNF38	mRNA	460	253	528	487	182	548	RNF38	gga:427281	Uncharacterized protein	RNF38	E3 ubiquitin-protein ligase RNF38
PUF60	mRNA	1803	1093	1809	2780	3199	1882	PUF60	gga:426402	Uncharacterized protein	PUF60	Poly(U)-binding-splicing factor PUF60
C3ORF30	mRNA	1	1	0	1	0	0	C3ORF30	gga:770477	chromosome 1 open reading frame, human C3orf30
C3ORF33	mRNA	14	10	35	57	73	65	C3ORF33
MEST	mRNA	31	28	38	52	19	41	MEST	gga:427684	Uncharacterized protein	xp_005277686
SMARCE1	mRNA	2346	1839	2623	3835	6768	3173	SMARCE1	gga:420047	Uncharacterized protein	SMARCE1	SWI/SNF related, matrix associated, actin dependent regulator of chromatin, subfamily e, member 1, isoform CRA_a
RNF20	mRNA	887	465	806	1038	1290	1031	RNF20	gga:427310	E3 ubiquitin-protein ligase BRE1A	RNF20	E3 ubiquitin-protein ligase BRE1A
RNF24	mRNA	407	303	420	331	365	246	RNF24		ring finger protein 24	RNF24	RING finger protein 24
RNF25	mRNA	339	125	319	426	584	312	RNF25	gga:424211	Uncharacterized protein	RNF25	E3 ubiquitin-protein ligase RNF25
RNF26	mRNA	356	128	285	450	507	367	RNF26	gga:769803	Uncharacterized protein	RNF26	cDNA FLJ16070 fis, clone HSYRA1000062, highly similar to RING finger protein 26
LOC426836	ncRNA	0	0	0	0	0	0	LOC426836	gga:426836	butyrophilin subfamily 1 member A1-like
PNRC1	mRNA	1164	637	1324	1725	1527	1719	PNRC1	gga:421817	proline-rich nuclear receptor coactivator 1	PNRC1	Proline-rich nuclear receptor coactivator 1
PNRC2	mRNA	1126	1097	1294	1783	481	1982	PNRC2	gga:419688	Proline-rich nuclear receptor coactivator 2	PNRC2	Proline-rich nuclear receptor coactivator 2, isoform CRA_a
TRMT61A	mRNA	81	73	102	231	115	189	TRMT61A	gga:423481	Uncharacterized protein	TRMT61A	Chromosome 14 open reading frame 172, isoform CRA_b
TRMT61B	mRNA	81	51	92	156	51	142	TRMT61B		Uncharacterized protein
BET1	mRNA	187	148	231	223	43	162	BET1	gga:420563	Uncharacterized protein	BET1	BET1 homolog (S. cerevisiae)
C3ORF48	mRNA	0	0	0	0	0	1	C3ORF48	gga:428440	protein phosphatase 2C-like domain containing 1	PPM1L	Protein phosphatase 1L
C3ORF17	mRNA	104	55	115	189	125	151	C3ORF17
AFG3L2	mRNA	1384	985	1425	1143	542	1054	AFG3L2	gga:421036	Uncharacterized protein	AFG3L2	AFG3 ATPase family gene 3-like 2 (Yeast), isoform CRA_a
COX7A2L	mRNA	447	387	592	770	134	489	COX7A2L	gga:421392	Uncharacterized protein	xp_005264693
AKAP9	mRNA	1501	828	1354	1529	1097	1744	AKAP9	gga:395695	Uncharacterized protein	AKAP9	A-kinase anchor protein 9
LOC424167	mRNA	1	2	2	1	2	2	LOC424167		collagen, type XXVIII, alpha 1-like
EZR	mRNA	9350	7522	9668	7819	8640	7463	EZR	gga:395701	Ezrin	EZR	cDNA, FLJ92973, highly similar to Homo sapiens villin 2 (ezrin) (VIL2), mRNA
ANKRA2	mRNA	401	336	554	417	117	397	ANKRA2	gga:426153	Uncharacterized protein	ANKRA2	Ankyrin repeat, family A (RFXANK-like), 2, isoform CRA_a
GPM6A	mRNA	0	0	0	0	0	0	GPM6A	gga:422569	Uncharacterized protein	GPM6A	Neuronal membrane glycoprotein M6-a
HIST1H46	mRNA	13	9	21	10	3	2	HIST1H46	gga:417946	histone cluster 1, H4-VI, germinal H4 (similar to human histone cluster 1, class H4 genes)	xp_005277469
NHLH2	mRNA	0	0	0	0	0	0	NHLH2	gga:395578	NSCL2 protein	NHLH2	Nescient helix loop helix 2, isoform CRA_a
GNG10	mRNA	115	125	189	179	80	148	GNG10	gga:769603	Guanine nucleotide-binding protein subunit gamma	GNG10	Guanine nucleotide-binding protein subunit gamma
HIST1H3A	mRNA	71	69	69	99	187	46	HIST1H3A
NHLH1	mRNA	0	0	0	0	1	0	NHLH1	gga:373910	Basic helix-loop-helix protein NSCL1	NHLH1	Helix-loop-helix protein 1
HIST1H3H	mRNA	2	10	16	1	2	0	HIST1H3H
GPM6B	mRNA	800	588	794	857	241	797	GPM6B	gga:418632	Uncharacterized protein	GPM6B	Glycoprotein M6B, isoform CRA_b
LOC424199	mRNA	0	0	0	0	0	0	LOC424199	gga:424199	uncharacterized LOC424199
SLC33A1	mRNA	915	498	965	706	337	653	SLC33A1	gga:425029	Uncharacterized protein	SLC33A1	Acetyl-coenzyme A transporter 1
GNG12	mRNA	907	574	929	1229	1003	837	GNG12	gga:772239	Guanine nucleotide-binding protein subunit gamma	GNG12	Guanine nucleotide-binding protein subunit gamma
GNG11	mRNA	9	11	9	16	60	13	GNG11	gga:771999	Uncharacterized protein	GNG11	Guanine nucleotide-binding protein G(I)/G(S)/G(O) subunit gamma-11
GNG13	mRNA	1	0	0	0	0	1	GNG13	gga:771014	Uncharacterized protein	GNG13	Guanine nucleotide-binding protein G(I)/G(S)/G(O) subunit gamma-13
HIST1H4A	mRNA	1	8	3	1	3	1	HIST1H4A
CDAN1	mRNA	534	196	427	466	366	500	CDAN1	gga:423239	Uncharacterized protein	CDAN1	Codanin-1
HIST1H4D	mRNA	10	14	13	7	2	3	HIST1H4D
ITM2A	mRNA	5753	5861	7450	5389	1110	4574	ITM2A	gga:422145	integral membrane protein 2A	xp_005262287
ITM2B	mRNA	1447	1214	1944	1829	408	1712	ITM2B	gga:395969	Integral membrane protein 2B	ITM2B	Integral membrane protein 2B
ITM2C	mRNA	136	56	112	99	52	108	ITM2C	gga:424831	Uncharacterized protein	ITM2C	Integral membrane protein 2C, isoform CRA_a
ACVRL1	mRNA	215	99	217	480	1292	268	ACVRL1		Receptor protein serine/threonine kinase
OLA1	mRNA	1517	1091	1618	1511	493	1198	OLA1	gga:424144	Obg-like ATPase 1	OLA1	cDNA FLJ58890, highly similar to GTP-binding protein PTD004
QRFP	mRNA	0	0	0	0	0	0	QRFP	gga:771867	pyroglutamylated RFamide peptide	QRFP	Orexigenic neuropeptide QRFP
ANKRD9	mRNA	124	86	134	97	131	70	ANKRD9	gga:423469	ankyrin repeat domain 9	ANKRD9	ankyrin repeat domain 9
GLIPR1	mRNA	1	0	1	0	0	0	GLIPR1	gga:427869	GLI pathogenesis-related 1 (glioma)	GLIPR1	Glioma pathogenesis-related protein 1
GLIPR2	mRNA	1371	1613	1762	1576	940	1283	GLIPR2	gga:420999	Uncharacterized protein	GLIPR2	Golgi-associated plant pathogenesis-related protein 1
ANKRD1	mRNA	583	422	599	579	461	470	ANKRD1	gga:378926	Ankyrin repeat domain-containing protein 1	ANKRD1	Ankyrin repeat domain-containing protein 1
TNFAIP8L1	mRNA	295	186	309	331	360	216	TNFAIP8L1	gga:420162	Tumor necrosis factor alpha-induced protein 8-like protein 1	TNFAIP8L1	Tumor necrosis factor alpha-induced protein 8-like protein 1
GNPNAT1	mRNA	1438	1187	1631	1068	240	793	GNPNAT1	gga:423588	Uncharacterized protein	GNPNAT1	Glucosamine-phosphate N-acetyltransferase 1, isoform CRA_a
TNFAIP8L3	mRNA	36	23	50	16	6	22	TNFAIP8L3	gga:427499	tumor necrosis factor, alpha-induced protein 8-like 3	TNFAIP8L3	tumor necrosis factor, alpha-induced protein 8-like 3
ANKRD2	mRNA	24	7	21	57	102	27	ANKRD2	gga:423841	Uncharacterized protein	ANKRD2	Ankyrin repeat domain-containing protein 2
DLAT	mRNA	948	601	1026	1141	517	1118	DLAT	gga:419796	Acetyltransferase component of pyruvate dehydrogenase complex	DLAT	Acetyltransferase component of pyruvate dehydrogenase complex
ANKRD6	mRNA	52	21	42	76	143	42	ANKRD6	gga:421813	Uncharacterized protein
RSPRY1	mRNA	683	291	612	630	286	572	RSPRY1	gga:415648	Uncharacterized protein	xp_005256282
AVPR1B	mRNA	0	0	0	0	0	0	AVPR1B	gga:428263	Uncharacterized protein	AVPR1B	Vasopressin V1b receptor
STRBP	mRNA	865	506	796	813	331	798	STRBP	gga:417105	Spermatid perinuclear RNA-binding protein	STRBP	Spermatid perinuclear RNA-binding protein
AVPR1A	mRNA	2	0	1	2	0	1	AVPR1A	gga:771773	Uncharacterized protein	AVPR1A	Vasopressin V1a receptor
MSS51	mRNA	0	0	1	0	3	0	MSS51		Uncharacterized protein	MSS51	Putative protein MSS51 homolog, mitochondrial
IGFN1	mRNA	7	5	17	20	10	26	IGFN1	gga:771410	immunoglobulin-like and fibronectin type III domain containing 1	IGFN1	Immunoglobulin-like and fibronectin type III domain-containing protein 1
PALD1	mRNA	1319	449	1105	1335	2720	1040	PALD1	gga:373898	Paladin	PALD1	Paladin
RPUSD4	mRNA	121	64	119	225	448	187	RPUSD4	gga:768808	Uncharacterized protein	RPUSD4	RNA pseudouridylate synthase domain containing 4, isoform CRA_a
RP11-196G11.1	mRNA	127	108	157	214	57	137	RP11-196G11.1
MDFIC	mRNA	1103	636	1007	1169	927	1167	MDFIC	gga:417774	Uncharacterized protein	xp_005250357
RPUSD1	mRNA	234	119	226	343	568	242	RPUSD1		Uncharacterized protein	RPUSD1	RNA pseudouridylate synthase domain-containing protein 1
RPUSD2	mRNA	100	42	129	255	253	202	RPUSD2	gga:428833	RNA pseudouridylate synthase domain containing 2	RPUSD2	cDNA FLJ54391, highly similar to Homo sapiens RNA pseudouridylate synthase domain containing 2 (RPUSD2), mRNA
FRG1	mRNA	289	325	321	353	89	295	FRG1	gga:422726	FSHD region gene 1	FRG1	Protein FRG1
RPUSD3	mRNA	30	15	24	55	113	23	RPUSD3		RNA pseudouridylate synthase domain containing 3
STRAP	mRNA	1157	833	1573	1525	547	1200	STRAP	gga:418175	Serine-threonine kinase receptor-associated protein	STRAP	cDNA, FLJ79540, highly similar to Serine-threonine kinase receptor-associatedprotein
AKAP8	mRNA	14	8	28	50	261	53	AKAP8	gga:426167	A kinase (PRKA) anchor protein 8	AKAP8	cDNA FLJ50339, highly similar to A-kinase anchor protein 8
AKAP7	mRNA	100	46	107	99	71	83	AKAP7	gga:426926	Uncharacterized protein	AKAP7	A-kinase anchor protein 7 isoform gamma
AKAP6	mRNA	6	4	13	4	0	9	AKAP6		Uncharacterized protein
AKAP5	mRNA	34	21	29	58	90	54	AKAP5	gga:423506	A kinase (PRKA) anchor protein 5	AKAP5	A-kinase anchor protein 5
LOC776607	mRNA	0	0	0	0	0	0	LOC776607	gga:776607	olfactory receptor 6M1-like	OR6M1	Olfactory receptor 6M1
AKAP2	mRNA	875	450	850	946	1160	1004	AKAP2	gga:100533110	A kinase (PRKA) anchor protein 2	PALM2-AKAP2	HCG28765, isoform CRA_b
AKAP1	mRNA	2193	1125	2095	1831	1449	1854	AKAP1	gga:417668	Uncharacterized protein
IRG1L	mRNA	0	0	0	0	0	0	IRG1L
LOC424155	mRNA	424	227	470	604	294	566	LOC424155		uncharacterized LOC424155
OLAH	mRNA	0	0	0	0	1	1	OLAH	gga:420532	Uncharacterized protein	OLAH	S-acyl fatty acid synthase thioesterase, medium chain
PDZK1IP1	mRNA	4	1	3	4	10	3	PDZK1IP1	gga:424619	Uncharacterized protein	PDZK1IP1	PDZK1-interacting protein 1
FAH	mRNA	48	38	37	87	116	49	FAH	gga:415482	Uncharacterized protein	FAH	cDNA FLJ51912, highly similar to Fumarylacetoacetase (EC 3.7.1.2)
FAP	mRNA	1325	1096	1575	1392	97	1497	FAP	gga:424186	Uncharacterized protein	FAP	cDNA, FLJ96506, highly similar to Homo sapiens fibroblast activation protein, alpha (FAP), mRNA
DLC1	mRNA	629	356	845	1017	952	1028	DLC1	gga:422740	Uncharacterized protein	DLC1	cDNA FLJ76742, highly similar to Homo sapiens deleted in liver cancer 1 (DLC1), transcript variant 2, mRNA
FAS	mRNA	100	88	98	96	13	60	FAS	gga:395274	Fatty acid synthase	FAS	Truncated tumor necrosis factor receptor superfamily member 6
NUSAP1	mRNA	98	114	115	135	124	123	NUSAP1	gga:423213	Nucleolar and spindle-associated protein 1	NUSAP1	cDNA FLJ78441, highly similar to Homo sapiens nucleolar and spindle associated protein 1 (NUSAP1),mRNA
SIRPA	mRNA	1	1	4	5	21	1	SIRPA	gga:419267	signal-regulatory protein alpha	SIRPA	Tyrosine-protein phosphatase non-receptor type substrate 1
TBCCD1	mRNA	134	55	144	315	337	282	TBCCD1	gga:424869	TBCC domain-containing protein 1	TBCCD1	TBCC domain-containing protein 1
ANGEL2	mRNA	442	273	456	474	173	415	ANGEL2	gga:421363	angel homolog 2 (Drosophila)	ANGEL2	angel homolog 2 (Drosophila)
ANGEL1	mRNA	629	294	639	882	609	909	ANGEL1	gga:423370	angel homolog 1 (Drosophila)	xp_005267537
PAM16	mRNA	88	120	104	119	251	87	PAM16	gga:416669	Uncharacterized protein	CORO7-PAM16	Protein CORO7-PAM16
GLTPD1	mRNA	107	56	110	226	141	202	GLTPD1	gga:419417	Uncharacterized protein	CPTP	Ceramide-1-phosphate transfer protein
TBL1XR1	mRNA	735	554	738	500	302	614	TBL1XR1	gga:426284	Uncharacterized protein	TBL1XR1	F-box-like/WD repeat-containing protein TBL1XR1
RGS9BP	mRNA	86	57	122	132	71	109	RGS9BP	gga:395170	Regulator of G-protein signaling 9-binding protein	RGS9BP	Regulator of G-protein signaling 9-binding protein
ELMO1	mRNA	1222	861	1397	917	383	810	ELMO1	gga:420735	Uncharacterized protein	ELMO1	cDNA FLJ77700, highly similar to Homo sapiens engulfment and cell motility 1 (ELMO1), transcript variant 1, mRNA
ELMO2	mRNA	1327	904	1521	1519	2036	1498	ELMO2	gga:419307	Uncharacterized protein	ELMO2	cDNA FLJ60834, highly similar to Engulfment and cell motility protein 2 (CED-12 homolog A)
RELL1	mRNA	541	461	621	425	158	557	RELL1	gga:422795	RELT-like protein 1	RELL1	RELT-like protein 1
ELMO3	mRNA	457	197	440	727	1623	603	ELMO3		Uncharacterized protein	ELMO3	Engulfment and cell motility protein 3
RELL2	mRNA	0	1	0	0	1	0	RELL2	gga:416198	Uncharacterized protein	xp_005268475
ZC3H18	mRNA	582	160	558	760	1491	640	ZC3H18	gga:415838	Uncharacterized protein	xp_005256340
ZC3H13	mRNA	2677	1164	2693	3006	3822	3002	ZC3H13	gga:418850	Uncharacterized protein	ZC3H13	Zinc finger CCCH domain-containing protein 13
ZC3H14	mRNA	392	225	410	548	356	519	ZC3H14	gga:423399	Zinc finger CCCH domain-containing protein 14	ZC3H14	Nuclear protein UKp68, isoform CRA_a
ZC3H15	mRNA	1570	1386	1693	1261	292	1201	ZC3H15	gga:423992	Zinc finger CCCH domain-containing protein 15	ZC3H15	cDNA FLJ61635, highly similar to Homo sapiens likely ortholog of mouse immediate early response, erythropoietin 4 (LEREPO4), mRNA
TGFB2	mRNA	608	433	724	391	212	416	TGFB2		Transforming growth factor beta-2	TGFB2	cDNA, FLJ93591, highly similar to Homo sapiens transforming growth factor, beta 2 (TGFB2), mRNA
TGFB1	mRNA	398	192	474	580	2137	459	TGFB1		Transforming growth factor beta 1
TGFB3	mRNA	7695	2776	6802	11403	11602	10502	TGFB3	gga:396438	Transforming growth factor beta-3	TGFB3	Transforming growth factor, beta 3
BFAR	mRNA	220	173	244	355	130	289	BFAR	gga:416424	Uncharacterized protein	BFAR	cDNA, FLJ94525, highly similar to Homo sapiens bifunctional apoptosis regulator (BFAR), mRNA
NFKBIA	mRNA	4441	2525	4498	1101	2333	1093	NFKBIA	gga:396093	NF-kappa-B inhibitor alpha	NFKBIA	NF-kappa-B inhibitor alpha
DLG1	mRNA	1505	899	1532	1133	389	1088	DLG1	gga:424890	Uncharacterized protein	xp_005269350
FER	mRNA	586	477	635	524	186	647	FER	gga:415614	Tyrosine-protein kinase	FER	cDNA FLJ56544, highly similar to Proto-oncogene tyrosine-protein kinase FER (EC 2.7.10.2)
DLG2	mRNA	16	13	7	8	4	7	DLG2	gga:419024	Uncharacterized protein	DLG2	Disks large homolog 2
DLG3	mRNA	499	240	440	592	487	374	DLG3	gga:428706	discs, large homolog 3 (Drosophila)	xp_005262303
FES	mRNA	7	2	7	32	74	14	FES		Tyrosine-protein kinase	xp_005254935
DLG5	mRNA	454	274	467	612	322	708	DLG5	gga:423728	Uncharacterized protein	DLG5	Disks large homolog 5
FEV	mRNA	7	12	12	30	85	22	FEV		Uncharacterized protein	FEV	Protein FEV
TGFBI	mRNA	13148	5597	10753	13862	24519	12280	TGFBI	gga:395897	Uncharacterized protein	TGFBI	Transforming growth factor beta
NFKBIE	mRNA	826	386	794	417	819	300	NFKBIE	gga:421438	nuclear factor of kappa light polypeptide gene enhancer in B-cells inhibitor, epsilon	NFKBIE	Nuclear factor of kappa light polypeptide gene enhancer in B-cells inhibitor, epsilon, isoform CRA_a
GRSF1	mRNA	737	360	649	947	679	857	GRSF1	gga:422646	Uncharacterized protein
NFKBIB	mRNA	330	193	324	489	800	297	NFKBIB		nuclear factor of kappa light polypeptide gene enhancer in B-cells inhibitor, beta
LOC776668	mRNA	0	0	0	0	0	0	LOC776668	gga:776668	T-cell-interacting, activating receptor on myeloid cells protein 1-like
DHTKD1	mRNA	223	111	219	276	93	248	DHTKD1	gga:426076	Uncharacterized protein	DHTKD1	Probable 2-oxoglutarate dehydrogenase E1 component DHKTD1, mitochondrial
ZC3H7A	mRNA	603	416	726	820	350	827	ZC3H7A	gga:416426	Uncharacterized protein	xp_005255328
ZC3H7B	mRNA	839	278	773	1445	1736	1644	ZC3H7B	gga:417996	Uncharacterized protein	ZC3H7B	Zinc finger CCCH-type containing 7B, isoform CRA_b
NFKBIZ	mRNA	1046	429	1027	528	406	504	NFKBIZ	gga:418404	Uncharacterized protein	NFKBIZ	NF-kappa-B inhibitor zeta
FGB	mRNA	9	7	7	16	5	10	FGB	gga:373926	Fibrinogen beta chain	FGB	cDNA FLJ53952, highly similar to Fibrinogen beta chain
FGA	mRNA	5	3	9	6	5	7	FGA	gga:396307	Fibrinogen alpha chain	FGA	Fibrinogen alpha chain
FGG	mRNA	6	6	16	15	5	9	FGG	gga:395837	Uncharacterized protein	FGG	Fibrinogen gamma chain, isoform CRA_a
PALLD	mRNA	6273	3462	6452	7639	4158	6910	PALLD	gga:422428	Uncharacterized protein	PALLD	Palladin, cytoskeletal associated protein
CHMP3	mRNA	602	732	729	773	552	568	CHMP3	gga:422918	Uncharacterized protein	CHMP3	Charged multivesicular body protein 3
CHMP6	mRNA	1147	774	1324	1313	1586	1124	CHMP6	gga:428673	Charged multivesicular body protein 6	CHMP6	Charged multivesicular body protein 6
CHMP7	mRNA	992	381	953	849	870	683	CHMP7	gga:419535	Charged multivesicular body protein 7	xp_005273743
CHMP5	mRNA	383	641	515	355	113	343	CHMP5	gga:420968	Uncharacterized protein	CHMP5	Charged multivesicular body protein 5
RGS18	mRNA	1	4	5	7	6	7	RGS18	gga:424361	Uncharacterized protein	RGS18	cDNA FLJ78111, highly similar to Homo sapiens regulator of G-protein signalling 18 (RGS18), mRNA
RGS17	mRNA	36	34	26	18	4	4	RGS17	gga:395645	Regulator of G-protein signaling 17	RGS17	Regulator of G-protein signaling 17
RGS19	mRNA	67	41	75	74	177	54	RGS19	gga:374070	Uncharacterized protein	RGS19	cDNA FLJ59828, highly similar to Regulator of G-protein signaling 19
RGS14	mRNA	1051	363	957	1476	2997	982	RGS14	gga:769193	Uncharacterized protein
RGS13	mRNA	0	0	0	0	0	0	RGS13	gga:429059	Uncharacterized protein	RGS13	Regulator of G-protein signalling 13, isoform CRA_a
RGS16	mRNA	0	0	2	5	5	0	RGS16	gga:424409	Uncharacterized protein	RGS16	cDNA FLJ57620, highly similar to Regulator of G-protein signaling 16
DLL1	mRNA	35	12	35	77	92	34	DLL1	gga:395820	Delta-like protein	DLL1	Delta-like protein 1
STRN3	mRNA	1206	673	1191	778	296	890	STRN3	gga:423308	Uncharacterized protein
DLL3	mRNA	0	0	0	0	0	0	DLL3
DLL4	mRNA	64	41	54	34	49	59	DLL4	gga:423208	Delta-like protein	DLL4	Delta-like protein 4
PALMD	mRNA	0	1	0	2	0	1	PALMD	gga:424475	Uncharacterized protein	PALMD	Palmdelphin
RGS21	mRNA	0	0	0	0	0	0	RGS21	gga:769930	Uncharacterized protein
RGS20	mRNA	35	19	50	72	13	66	RGS20	gga:395646	Gz-selective GTPase-activating protein	RGS20	cDNA FLJ37184 fis, clone BRALZ2001559, highly similar to Regulator of G-protein signaling 20
RGS22	mRNA	6	3	4	2	0	10	RGS22	gga:420244	regulator of G-protein signaling 22
CLASP1	mRNA	1038	500	968	903	692	937	CLASP1	gga:429042	Uncharacterized protein	CLASP1	cDNA FLJ55778, highly similar to CLIP-associating protein 1
CLASP2	mRNA	1626	1143	2140	1203	586	1630	CLASP2	gga:420724	Uncharacterized protein	CLASP2	CLIP-associating protein 2
DYX1C1	mRNA	24	32	31	31	9	19	DYX1C1	gga:415409	Uncharacterized protein	xp_005254254
DLK1	mRNA	0	0	0	1	0	1	DLK1	gga:423459	Uncharacterized protein	DLK1	Delta-like 1 homolog (Drosophila), isoform CRA_a
DLK2	mRNA	103	37	87	195	369	159	DLK2	gga:428576	Uncharacterized protein	DLK2	EGF-like-domain, multiple 9, isoform CRA_a
RGS10	mRNA	243	219	283	281	35	281	RGS10	gga:423930	Uncharacterized protein	RGS10	Regulator of G-protein signaling 10
RGS12	mRNA	71	39	74	115	37	161	RGS12	gga:395619	Uncharacterized protein	RGS12	cDNA FLJ78706
RGS11	mRNA	2	2	6	12	28	3	RGS11	gga:395621	Uncharacterized protein	RGS11	cDNA FLJ60431, highly similar to Regulator of G-protein signaling 11
NOC2L	mRNA	1127	529	1127	1938	1490	1485	NOC2L	gga:419433	Uncharacterized protein	xp_005244796
FRS2	mRNA	339	245	410	253	165	366	FRS2	gga:417845	Uncharacterized protein	FRS2	Fibroblast growth factor receptor substrate 2, isoform CRA_a
FRS3	mRNA	312	130	299	564	703	562	FRS3	gga:419923	Uncharacterized protein	FRS3	Fibroblast growth factor receptor substrate 3
RABL3	mRNA	93	92	98	228	78	192	RABL3	gga:418329	Rab-like protein 3	RABL3	Rab-like protein 3
C17H9ORF16	mRNA	289	190	291	416	368	362	C17H9ORF16	gga:417215	chromosome 17 open reading frame, human C9orf16	C9orf16	UPF0184 protein C9orf16
NOBOX	mRNA	26	6	21	21	10	15	NOBOX
RABL6	mRNA	1333	445	1265	1781	1635	1685	RABL6		Uncharacterized protein
LOC107055700	mRNA	2	0	0	0	0	0	LOC107055700
CDCA2	mRNA	138	90	152	228	101	229	CDCA2	gga:419524	cell division cycle associated 2	CDCA2	cDNA FLJ34845 fis, clone NT2NE2011221, highly similar to Homo sapiens cell division cycle associated 2 (CDCA2), mRNA
CDCA3	mRNA	43	36	62	68	48	74	CDCA3	gga:770517	cell division cycle associated 3	CDCA3	cDNA, FLJ93285, highly similar to Homo sapiens cell division cycle associated 3 (CDCA3), mRNA
CDCA4	mRNA	896	860	1058	1059	264	1000	CDCA4	gga:423500	Uncharacterized protein	xp_005267849
MFI2	mRNA	35	24	49	141	147	130	MFI2	gga:396127	Ovotransferrin	MFI2	Melanotransferrin
CDCA7	mRNA	111	82	99	293	159	254	CDCA7	gga:425630	Uncharacterized protein	xp_005246940
CDCA9	mRNA	145	168	196	213	69	161	CDCA9	gga:415745	Borealin-2
RP11-514O12.4	mRNA	136	104	140	173	22	167	RP11-514O12.4
FUCA1	mRNA	87	37	100	117	198	117	FUCA1	gga:419687	Uncharacterized protein	FUCA1	cDNA FLJ52780, highly similar to Tissue alpha-L-fucosidase (EC 3.2.1.51)
FUCA2	mRNA	67	57	77	83	78	90	FUCA2	gga:421668	Uncharacterized protein	FUCA2	Plasma alpha-L-fucosidase
FN1	mRNA	128960	29389	107396	157733	172110	139470	FN1	gga:396133	Fibronectin	FN1	Fibronectin 1, isoform CRA_n
MAGOH2	mRNA	660	733	783	1021	1505	655	MAGOH2	gga:374226	Protein mago nashi homolog	MAGOHB	Mago-nashi homolog, isoform CRA_c
LOC107055720	ncRNA	0	0	0	0	0	0	LOC107055720
LOC107055722	mRNA	5	0	2	2	0	4	LOC107055722
LOC107055721	ncRNA	0	2	4	2	0	2	LOC107055721
PANX1	mRNA	21	19	26	63	62	63	PANX1	gga:772164	Pannexin
PANX2	mRNA	55	21	71	61	57	66	PANX2	gga:426934	Pannexin	PANX2	Pannexin
LOC107055717	mRNA	50	19	75	46	3	63	LOC107055717
LOC107055716	ncRNA	1	0	3	1	0	2	LOC107055716
LOC107055719	mRNA	10	4	7	10	0	13	LOC107055719
LOC107055718	ncRNA	2	4	5	6	0	2	LOC107055718
LOC107055713	ncRNA	1	0	1	0	7	0	LOC107055713
LOC107055712	mRNA	11	0	17	7	0	5	LOC107055712
LOC107055715	mRNA	0	0	0	0	0	3	LOC107055715
PANX3	mRNA	20	9	22	80	94	33	PANX3	gga:768736	Pannexin	PANX3	Pannexin-3
LOC107055714	mRNA	0	0	0	0	0	0	LOC107055714
LOC107055711	ncRNA	0	0	0	0	0	0	LOC107055711
LOC107055710	mRNA	51	14	38	12	31	19	LOC107055710
SPHK1	mRNA	93	55	85	99	161	41	SPHK1	gga:427803	Uncharacterized protein	xp_005257821
FOS	mRNA	1213	451	1231	318	499	212	FOS	gga:396512	Proto-oncogene c-Fos	FOS	Proto-oncogene c-Fos
SLC7A5	mRNA	1073	456	914	552	634	583	SLC7A5	gga:415832	Uncharacterized protein	SLC7A5	Large neutral amino acids transporter small subunit 1
SLC7A6	mRNA	290	307	330	403	91	318	SLC7A6	gga:415622	Uncharacterized protein	xp_005256286
SLC7A7	mRNA	26	20	27	94	50	74	SLC7A7	gga:420216	Uncharacterized protein	xp_005256286
LOC107055709	mRNA	0	0	0	0	0	0	LOC107055709
SLC7A9	mRNA	5	3	1	5	0	3	SLC7A9	gga:415768	Uncharacterized protein	SLC7A9	b(0,+)-type amino acid transporter 1
LOC107055706	ncRNA	0	0	0	0	0	0	LOC107055706
LOC107055705	mRNA	30	20	20	28	1	3	LOC107055705
LOC107055708	mRNA	0	0	0	0	0	0	LOC107055708
LOC107055707	mRNA	0	0	0	0	0	0	LOC107055707
LOC107055702	mRNA	31	9	12	21	1	3	LOC107055702
LOC107055701	ncRNA	0	0	9	3	15	5	LOC107055701
CACUL1	mRNA	563	356	572	425	186	416	CACUL1
LOC107055704	mRNA	1	0	0	2	0	2	LOC107055704
LOC107055703	ncRNA	1	0	0	0	1	1	LOC107055703
LOC107055742	ncRNA	0	0	0	0	0	0	LOC107055742
LOC107055741	mRNA	47	38	36	69	71	66	LOC107055741
LOC107055744	ncRNA	190	139	193	106	164	40	LOC107055744
LOC107055743	ncRNA	0	0	0	0	0	0	LOC107055743
ELOF1	mRNA	262	255	213	423	553	207	ELOF1
LOC107055740	ncRNA	7	1	3	6	0	2	LOC107055740
DLST	mRNA	1931	956	1871	2378	3330	2053	DLST	gga:423357	Uncharacterized protein	DLST	Dihydrolipoamide S-succinyltransferase (E2 component of 2-oxo-glutarate complex), isoform CRA_a
NOC4L	mRNA	483	269	448	619	312	516	EP400	gga:416798	Uncharacterized protein	EP400	EP400 protein
IL6RA	mRNA	6	1	8	7	28	5	IL6RA	gga:693252	Interleukin-6 receptor alpha chain	IL6R	Interleukin-6 receptor subunit alpha
SLC7A1	mRNA	1129	485	852	1069	1011	1084	SLC7A1	gga:418922	Pectoralis cationic amino acid transporter-1	SLC7A1	Solute carrier family 7 (Cationic amino acid transporter, y+ system), member 1, isoform CRA_a
SLC7A2	mRNA	3	4	8	3	1	3	SLC7A2	gga:422730	Cationic amino acid transporter 2	SLC7A2	Cationic amino acid transporter 2
SLC7A3	mRNA	856	465	683	1284	2152	1081	SLC7A3	gga:422213	Cationic amino acid transporter-3
FRZB	mRNA	136	80	130	200	175	185	FRZB	gga:395545	Secreted frizzled-related protein 3	FRZB	cDNA, FLJ93149, highly similar to Homo sapiens frizzled-related protein (FRZB), mRNA
LOC107055739	mRNA	0	0	0	0	0	0	LOC107055739
MFN1	mRNA	1582	856	1810	1417	613	1305	MFN1	gga:424973	Uncharacterized protein	MFN1	Mitofusin-1
LOC107055738	ncRNA	0	0	0	0	0	0	LOC107055738
MFN2	mRNA	2224	1159	2126	1919	627	2168	MFN2	gga:419484	Uncharacterized protein
LOC107055735	mRNA	15	39	23	48	51	33	LOC107055735
LOC107055734	ncRNA	0	0	0	0	0	0	LOC107055734
P4HTM	mRNA	31	17	37	32	49	14	P4HTM		Uncharacterized protein
LOC107055737	ncRNA	0	0	0	0	0	0	LOC107055737
LOC107055736	mRNA	0	0	0	0	0	0	LOC107055736
LOC107055731	mRNA	0	0	0	0	0	0	LOC107055731
LOC107055730	ncRNA	0	0	0	0	0	0	LOC107055730
LOC107055733	mRNA	0	0	0	0	0	0	LOC107055733
LOC107055732	mRNA	0	0	0	0	0	0	LOC107055732
HOXA10-AS	ncRNA	0	0	0	1	0	0	HOXA10-AS
TRAPPC10	mRNA	796	493	799	565	118	665	TRAPPC10		trafficking protein particle complex 10	TRAPPC10	cDNA FLJ55683, highly similar to Transmembrane protein 1
NOC3L	mRNA	862	714	1013	949	334	752	NOC3L	gga:423799	Uncharacterized protein	NOC3L	Nucleolar complex protein 3 homolog
RABIF	mRNA	131	94	175	411	572	233	RABIF	gga:421170	Uncharacterized protein	RABIF	Guanine nucleotide exchange factor MSS4
LOC107055728	mRNA	45	0	45	106	348	157	LOC107055728
LOC107055727	mRNA	0	4	1	1	0	34	LOC107055727
LOC107055729	mRNA	5	1	11	5	1	4	LOC107055729
LOC107055724	mRNA	0	0	0	0	0	0	LOC107055724
C17H9ORF78	mRNA	511	467	576	636	713	510	C17H9ORF78	gga:417189	Uncharacterized protein	C9orf78	Uncharacterized protein C9orf78
LOC107055723	mRNA	92	138	86	77	96	142	LOC107055723
LOC107055726	ncRNA	0	0	0	0	0	0	LOC107055726
FRK	mRNA	10	16	16	17	5	18	FRK	gga:421747	Non-specific protein-tyrosine kinase	FRK	Non-specific protein-tyrosine kinase
FRYL	mRNA	511	357	582	790	340	907	FRYL		FRY-like	FRYL	Protein furry homolog-like
LOC107055725	ncRNA	0	0	0	0	0	0	LOC107055725
LOC107055764	ncRNA	3	3	0	0	1	0	LOC107055764
LOC107053101	ncRNA	0	0	0	0	0	0	LOC107053101
LOC107055763	mRNA	0	0	0	0	0	0	LOC107055763
LOC107053102	ncRNA	0	0	0	0	0	0	LOC107053102
LOC107055766	mRNA	23	6	7	28	84	25	LOC107055766
LOC107055765	mRNA	8	1	8	6	0	7	LOC107055765
LOC107053104	ncRNA	0	0	0	0	0	0	LOC107053104
LOC107055760	ncRNA	0	0	0	2	2	1	LOC107055760
LOC107055762	ncRNA	77	33	113	74	6	53	LOC107055762
LOC107055761	mRNA	0	0	1	2	0	1	LOC107055761
LOC107053100	mRNA	5	1	3	7	11	3	LOC107053100
PLOD2	mRNA	9020	6085	10401	7924	1405	8037	PLOD2	gga:424882	Uncharacterized protein	PLOD2	cDNA FLJ55329, highly similar to Procollagen-lysine,2-oxoglutarate5-dioxygenase 2 (EC 1.14.11.4)
PLOD1	mRNA	1959	879	1923	1985	1077	1814	PLOD1	gga:419485	Procollagen-lysine,2-oxoglutarate 5-dioxygenase 1	PLOD1	Procollagen-lysine 1, 2-oxoglutarate 5-dioxygenase 1, isoform CRA_a
FRY	mRNA	564	341	616	508	296	576	FRY		furry homolog (Drosophila)	FRY	Protein furry homolog
ADORA3	mRNA	0	0	0	0	0	0	ADORA3	gga:373956	Adenosine receptor A3	ADORA3	Adenosine receptor A3
ADORA1	mRNA	0	0	1	0	2	0	ADORA1	gga:374212	Adenosine receptor A1	xp_005244957
LOC107055757	mRNA	135	43	65	94	146	97	LOC107055757
LOC107055756	ncRNA	0	0	0	1	0	0	LOC107055756
LOC107055759	mRNA	7	34	34	50	12	42	LOC107055759
SYBU	mRNA	43	34	48	38	37	77	SYBU	gga:420277	Uncharacterized protein
LOC107055758	mRNA	102	26	92	129	8	159	LOC107055758
LOC107055753	mRNA	0	0	0	0	0	0	LOC107055753
LOC107055752	ncRNA	0	0	3	0	0	0	LOC107055752
BNIP3L	mRNA	1631	1326	1716	1188	391	1261	BNIP3L	gga:419522	Uncharacterized protein	BNIP3L	BCL2/adenovirus E1B 19 kDa protein-interacting protein 3-like
LOC107055755	ncRNA	0	0	0	0	0	2	LOC107055755
LOC107055754	mRNA	0	0	0	0	0	0	LOC107055754
LOC107055751	ncRNA	1	0	0	0	0	0	LOC107055751
FST	mRNA	1689	969	1973	3093	2115	2660	FST	gga:396119	Follistatin	FST	Follistatin, isoform CRA_c
LOC107055750	mRNA	0	0	0	0	0	0	LOC107055750
C17H9ORF96	mRNA	29	9	33	35	10	39	C17H9ORF96	gga:417154	Uncharacterized protein	STKLD1	cDNA FLJ60521, highly similar to Protein kinase-like protein C9orf96
MFNG	mRNA	11	4	10	28	9	18	MFNG	gga:418042	Uncharacterized protein	MFNG	Beta-1,3-N-acetylglucosaminyltransferase manic fringe
C17H9ORF91	mRNA	8	6	10	59	146	34	C17H9ORF91	gga:417248	chromosome 17 open reading frame, human C9orf91	C9orf91	Transmembrane protein C9orf91
LOC107055749	mRNA	71	31	31	78	21	21	LOC107055749
LOC107055746	ncRNA	0	1	2	2	1	4	LOC107055746
IL6ST	mRNA	559	376	616	704	210	737	IL6ST	gga:395684	Uncharacterized protein	IL6ST	IL6ST isoform 3
LOC107055745	ncRNA	0	0	0	0	0	0	LOC107055745
LOC107055748	ncRNA	1	1	2	4	5	2	LOC107055748
LOC107055747	ncRNA	0	0	0	0	0	0	LOC107055747
FTL	mRNA	136	99	128	152	62	133	FTL	gga:378899	Ferritin	xp_005273922
CHODL	mRNA	0	2	0	1	0	0	CHODL	gga:418474	Uncharacterized protein	CHODL	Chondrolectin
LOC107055786	mRNA	5	0	1	31	43	29	LOC107055786
LOC107053123	ncRNA	6	2	2	5	6	13	LOC107053123
COL17A1	mRNA	304	123	310	391	620	253	COL17A1	gga:396503	Collagen alpha-1(XVII) chain
FTO	mRNA	16	10	18	8	10	10	FTO	gga:415718	Uncharacterized protein	FTO	cDNA FLJ61116
LOC107055785	mRNA	70	15	65	99	57	107	LOC107055785
LOC107053124	ncRNA	0	0	0	0	0	1	LOC107053124
DLX1	mRNA	0	0	0	0	0	0	DLX1	gga:429283	Uncharacterized protein	DLX1	Homeobox protein DLX-1
LOC107055788	mRNA	66	29	37	31	38	38	LOC107055788
LOC107053125	ncRNA	1	3	0	0	1	0	LOC107053125
DLX2	mRNA	1	0	0	0	1	1	DLX2
LOC107055787	mRNA	0	1	0	0	0	2	LOC107055787
LOC107053126	mRNA	0	0	0	0	0	0	LOC107053126
DLX3	mRNA	0	0	0	4	7	1	DLX3	gga:395590	DLX3 homeodomain containing protein
LOC107055782	mRNA	7	0	0	1	5	4	LOC107055782
DLX4	mRNA	0	0	0	1	0	0	DLX4
LOC107055781	mRNA	1	0	1	1	0	2	LOC107055781
DLX5	mRNA	6	2	7	20	31	13	DLX5	gga:373969	Homeobox protein DLX-5	DLX5	Homeobox protein DLX-5
LOC107053120	ncRNA	1	0	0	1	0	0	LOC107053120
LOC107055784	mRNA	162	46	86	119	201	72	LOC107055784
DLX6	mRNA	1	0	0	2	3	1	DLX6	gga:772070	Uncharacterized protein	DLX6	Homeobox protein DLX-6
LOC107053121	ncRNA	28	29	25	27	5	26	LOC107053121
LOC107055783	mRNA	285	222	218	312	69	330	LOC107055783
LOC107053122	mRNA	7	0	7	13	7	10	LOC107053122
LOC107055780	ncRNA	628	619	381	477	250	272	LOC107055780
CORO1B	mRNA	256	116	296	297	1407	248	CORO1B	gga:776194	coronin, actin binding protein, 1B
CORO1C	mRNA	1997	1350	2020	3445	2667	2469	CORO1C	gga:416893	Coronin	CORO1C	cDNA, FLJ78964, highly similar to Coronin-1C
LOC107055779	ncRNA	29	5	12	20	23	24	LOC107055779
LOC107053116	mRNA	0	0	0	0	0	0	LOC107053116
LOC107055778	mRNA	12	1	15	8	0	8	LOC107055778
LOC107053117	ncRNA	0	2	0	0	0	0	LOC107053117
FUK	mRNA	259	85	247	324	655	259	FUK	gga:770049	Uncharacterized protein
LOC107053118	ncRNA	0	0	0	0	0	0	LOC107053118
LOC107053119	ncRNA	1	0	0	0	0	0	LOC107053119
LOC107055775	mRNA	140	34	92	97	10	54	LOC107055775
LOC107053112	ncRNA	0	0	0	0	0	0	LOC107053112
LOC107055774	mRNA	0	0	0	0	0	0	LOC107055774
LOC107053113	ncRNA	0	0	0	1	0	0	LOC107053113
LOC107055777	ncRNA	0	0	0	0	0	0	LOC107055777
LOC107053114	ncRNA	5	1	10	13	10	7	LOC107053114
SLC14A2	mRNA	17	12	9	8	3	9	SLC14A2		solute carrier family 14 (urea transporter), member 2
LOC107055776	mRNA	0	0	0	0	0	0	LOC107055776
LOC107053115	ncRNA	1	2	0	0	0	0	LOC107053115
LOC107055771	ncRNA	1	4	1	0	1	1	LOC107055771
LOC107055770	mRNA	0	0	0	0	0	0	LOC107055770
FUS	mRNA	770	477	718	1383	4044	1128	FUS	gga:414144	FUS/TLS	FUS	cDNA FLJ78268, highly similar to Homo sapiens fusion (involved in t(12;16) in malignant liposarcoma), transcript variant 1, mRNA
LOC107055773	ncRNA	2	1	1	2	4	1	LOC107055773
LOC107053110	ncRNA	0	0	0	0	0	0	LOC107053110
LOC107055772	ncRNA	2	0	0	1	0	1	LOC107055772
LOC107053111	ncRNA	0	0	0	0	0	0	LOC107053111
CORO2A	mRNA	613	298	566	689	532	615	CORO2A	gga:427373	Coronin	CORO2A	Coronin, actin binding protein, 2A variant
CORO2B	mRNA	1	0	6	7	14	2	CORO2B		Coronin
NDC80	mRNA	83	69	69	100	34	119	NDC80	gga:395134	Kinetochore protein NDC80 homolog	NDC80	Kinetochore protein NDC80 homolog
SYCN	mRNA	7	6	9	16	17	14	SYCN		syncollin
LOC424588	mRNA	197	78	172	241	726	228	LOC424588	gga:424588	Uncharacterized protein	HECTD3	HECT domain containing 3
LOC107055768	mRNA	6	1	1	33	12	18	LOC107055768
LOC107053105	ncRNA	0	0	1	1	0	0	LOC107053105
LOC107055767	ncRNA	0	1	10	5	10	8	LOC107055767
LOC107053106	ncRNA	0	0	0	0	0	0	LOC107053106
LOC107053107	ncRNA	0	0	0	0	0	0	LOC107053107
LOC107055769	mRNA	1	1	0	0	0	0	LOC107055769
LOC107053108	ncRNA	2	0	0	0	0	0	LOC107053108
LOC107053145	ncRNA	5	1	5	2	2	2	LOC107053145
LOC107053146	ncRNA	7	6	9	4	1	7	LOC107053146
LOC107053147	ncRNA	0	0	2	4	0	2	LOC107053147
LOC107053148	ncRNA	7	5	9	8	0	3	LOC107053148
LOC107053141	ncRNA	0	2	2	2	3	3	LOC107053141
LOC424523	mRNA	0	1	0	3	0	2	LOC424523	gga:424523	epithelial chloride channel protein-like	CLCA4	Calcium-activated chloride channel regulator 4
LOC107053142	ncRNA	0	0	0	0	0	0	LOC107053142
LOC107053143	ncRNA	2	1	0	0	4	1	LOC107053143
LOC107053144	ncRNA	26	10	15	13	6	15	LOC107053144
LOC107053140	ncRNA	0	1	0	0	0	1	LOC107053140
CDC73	mRNA	1408	1258	1619	1101	525	1147	CDC73	gga:424356	Parafibromin	CDC73	Parafibromin
RLBP1	mRNA	1	0	0	3	0	2	RLBP1	gga:415492	Uncharacterized protein	RLBP1	Retinaldehyde-binding protein 1
MIR6609	Precursor_miRNA	1	0	2	1	0	0	MIR6609		microRNA mir-6609
MIR6606	Precursor_miRNA	0	0	0	0	0	0	MIR6606		microRNA mir-6606
MIR6607	Precursor_miRNA	0	0	0	0	0	2	MIR6607		microRNA mir-6607
MIR6604	miRNA	4	1	0	3	10	4	MIR6604		microRNA mir-6604
MIR6605	Precursor_miRNA	0	0	0	0	0	0	MIR6605		microRNA mir-6605
MIR6602	Precursor_miRNA	123	38	135	71	21	58	MIR6602		microRNA mir-6602
MIR6603	Precursor_miRNA	0	0	0	0	0	0	MIR6603		microRNA mir-6603
MIR6600	Precursor_miRNA	0	0	0	0	0	0	MIR6600		microRNA mir-6600
MIR6601	miRNA	0	0	0	0	0	0	MIR6601		microRNA mir-6601
LOC107053138	ncRNA	0	0	2	0	0	0	LOC107053138
LOC107053139	ncRNA	0	0	0	0	0	0	LOC107053139
LOC107055797	ncRNA	0	0	0	0	0	0	LOC107055797
LOC107053134	ncRNA	0	0	2	0	0	0	LOC107053134
LOC107055796	ncRNA	0	0	0	0	0	0	LOC107055796
LOC107053135	ncRNA	5	0	0	1	0	0	LOC107053135
LOC107055799	mRNA	16	0	6	2	3	20	LOC107055799
LOC107053136	ncRNA	3	1	6	0	3	7	LOC107053136
LOC107055798	mRNA	0	0	0	0	0	0	LOC107055798
LOC107053137	ncRNA	0	0	0	0	0	0	LOC107053137
LOC107055793	ncRNA	62	20	76	51	17	64	LOC107055793
LOC107053130	ncRNA	0	0	0	1	0	0	LOC107053130
LOC107055792	mRNA	0	0	0	0	0	0	LOC107055792
LOC107053131	ncRNA	133	51	133	178	170	177	LOC107053131
LOC107055795	ncRNA	10	22	10	47	70	62	LOC107055795
LOC107053132	mRNA	0	0	0	0	0	0	LOC107053132
COMMD10	mRNA	136	104	146	105	32	92	COMMD10	gga:427388	COMM domain containing 10	COMMD10	COMM domain-containing protein 10
LOC107055794	mRNA	0	0	0	0	0	0	LOC107055794
LOC107053133	ncRNA	0	0	0	0	0	0	LOC107053133
LOC107055791	mRNA	10	22	21	16	0	11	LOC107055791
LOC107055790	ncRNA	0	0	0	0	0	0	LOC107055790
MFRP	mRNA	0	0	0	0	0	0	MFRP		membrane frizzled-related protein	xp_005271746
SYF2	mRNA	688	668	823	866	965	734	SYF2	gga:419593	Uncharacterized protein	SYF2	Pre-mRNA-splicing factor SYF2
LOC107053127	mRNA	0	0	0	0	1	0	LOC107053127
LOC107055789	mRNA	154	73	170	132	21	122	LOC107055789
LOC107053128	ncRNA	0	0	0	2	0	0	LOC107053128
FXN	mRNA	289	146	309	379	101	296	FXN	gga:427244	Uncharacterized protein	FXN	Frataxin, mitochondrial
LOC107053129	ncRNA	15	15	14	10	4	8	LOC107053129
LOC107053167	ncRNA	0	0	0	0	0	0	LOC107053167
LOC107053168	mRNA	1	0	2	2	6	0	LOC107053168
LOC107053169	ncRNA	0	0	0	0	0	0	LOC107053169
LOC107053163	mRNA	1	2	0	1	4	1	LOC107053163
LOC107053164	mRNA	0	0	0	2	9	1	LOC107053164
LOC107053165	ncRNA	1	0	1	2	0	0	LOC107053165
LOC107053166	ncRNA	4	1	7	11	4	10	LOC107053166
SLC5A11	mRNA	0	0	0	1	0	0	SLC5A11	gga:416562	Uncharacterized protein	SLC5A11	cDNA FLJ50826, highly similar to Homo sapiens solute carrier family 5 (sodium/glucose cotransporter), member 11 (SLC5A11), mRNA
SLC5A12	mRNA	2	0	0	1	1	2	SLC5A12	gga:431338	Uncharacterized protein	SLC5A12	Sodium-coupled monocarboxylate transporter 2
LOC107053161	ncRNA	0	0	0	0	0	0	LOC107053161
LOC107053162	ncRNA	0	0	0	0	0	0	LOC107053162
SLC5A10	mRNA	4	0	1	0	2	1	SLC5A10	gga:770581	Uncharacterized protein	SLC5A10	Sodium/glucose cotransporter 5
RCHY1	mRNA	1073	652	1165	1998	2554	1340	RCHY1	gga:771726	Uncharacterized protein	RCHY1	RING finger and CHY zinc finger domain-containing protein 1
EHBP1	mRNA	1729	813	1855	1806	2783	1843	EHBP1	gga:421282	EH domain binding protein 1
FYB	mRNA	10	8	18	18	7	26	FYB	gga:427448	FYN binding protein	FYB	FYN-binding protein
CDC42	mRNA	4137	3683	4480	4230	1542	4220	CDC42	gga:395917	Cell division control protein 42 homolog	xp_005246103
CDC45	mRNA	175	126	164	244	41	258	CDC45	gga:416776	Uncharacterized protein	CDC45	cDNA FLJ60977, highly similar to CDC45-related protein
FYN	mRNA	655	372	659	595	322	600	FYN	gga:396294	Non-specific protein-tyrosine kinase	FYN	Non-specific protein-tyrosine kinase
FSD2	mRNA	0	0	1	0	0	0	FSD2	gga:427503	fibronectin type III and SPRY domain containing 2	FSD2	fibronectin type III and SPRY domain containing 2
GADD45GIP1	mRNA	37	27	33	45	72	42	GADD45GIP1
LOC107053158	ncRNA	0	0	0	1	0	0	LOC107053158
LOC107053159	mRNA	0	0	0	0	0	0	LOC107053159
CDC5L	mRNA	1479	1203	1694	1833	1064	1620	CDC5L	gga:422052	Uncharacterized protein	CDC5L	cDNA FLJ16777 fis, clone BRHIP2029567, highly similar to Cell division cycle 5-like protein
LOC107053150	ncRNA	0	0	0	0	0	0	LOC107053150
LOC107053151	ncRNA	0	0	0	0	0	0	LOC107053151
FSBP	mRNA	39	48	46	38	15	52	FSBP	gga:770634	Uncharacterized protein	FSBP	Fibrinogen silencer-binding protein
STUB1	mRNA	866	383	868	1257	2898	1036	STUB1	gga:426918	STIP1 homology and U box-containing protein 1	STUB1	E3 ubiquitin-protein ligase CHIP
LOC107053149	ncRNA	0	0	0	0	0	0	LOC107053149
LOC107053189	mRNA	1	6	2	2	1	2	LOC107053189
LOC107053185	ncRNA	0	3	0	2	11	3	LOC107053185
LOC107053186	mRNA	100	43	64	309	451	248	LOC107053186
LOC107053187	ncRNA	5	0	7	12	24	4	LOC107053187
LOC107053188	ncRNA	0	0	0	0	1	0	LOC107053188
LOC107053181	ncRNA	0	0	2	0	2	0	LOC107053181
LOC107053182	ncRNA	27	12	13	55	17	56	LOC107053182
LOC107053183	ncRNA	0	0	0	0	1	0	LOC107053183
LOC107053184	ncRNA	0	0	0	0	0	0	LOC107053184
LOC107053180	ncRNA	0	0	0	0	0	0	LOC107053180
CDC20	mRNA	226	138	264	354	545	261	CDC20	gga:424563	Uncharacterized protein	CDC20	cDNA FLJ59100, highly similar to Cell division cycle protein 20 homolog
HYKK	mRNA	3	3	2	9	6	5	HYKK	gga:415358	Uncharacterized protein	HYKK	Hydroxylysine kinase
CDC23	mRNA	102	80	149	429	180	293	CDC23		Uncharacterized protein	CDC23	Cell division cycle protein 23 homolog
CDC26	mRNA	12	3	1	25	39	5	CDC26		Uncharacterized protein	CDC26	Cell division cycle 26, isoform CRA_a
CDC27	mRNA	1165	565	1189	1167	433	1013	CDC27	gga:419960	Uncharacterized protein	CDC27	cDNA FLJ57525, highly similar to Cell division cycle protein 27 homolog
ATP6V1E1	mRNA	532	645	695	482	181	443	ATP6V1E1	gga:418162	Uncharacterized protein	ATP6V1E1	V-type proton ATPase subunit E 1
LOC107053178	ncRNA	0	0	0	0	0	0	LOC107053178
LOC107053179	ncRNA	0	0	0	0	0	0	LOC107053179
ATP6V1G1	mRNA	1023	1567	1061	917	1116	716	ATP6V1G1	gga:417249	Uncharacterized protein	ATP6V1G1	ATPase, H+ transporting, lysosomal 13kDa, V1 subunit G1, isoform CRA_a
LOC107053174	ncRNA	4	0	0	0	0	1	LOC107053174
LOC107053175	ncRNA	0	0	0	0	0	0	LOC107053175
LOC107053176	ncRNA	4	2	10	10	19	13	LOC107053176
LOC107053177	ncRNA	0	0	0	0	0	0	LOC107053177
LOC107053170	ncRNA	2	0	1	1	0	0	LOC107053170
LOC107053173	ncRNA	0	0	0	1	2	0	LOC107053173
CDC40	mRNA	458	290	441	586	168	553	CDC40	gga:421760	Uncharacterized protein	CDC40	Cell division cycle 40 homolog (Yeast), isoform CRA_d
CDC34	mRNA	407	294	403	239	277	209	CDC34	gga:425483	Uncharacterized protein	CDC34	Cell division cycle 34, isoform CRA_a
MIR6516	miRNA	0	5	3	2	4	0	MIR6516		microRNA mir-6516
CDC37	mRNA	708	220	835	1852	3236	1148	CDC37	gga:395430	Hsp90 co-chaperone Cdc37	CDC37	CDC37 cell division cycle 37 homolog (S. cerevisiae), isoform CRA_a
TRIB3	mRNA	0	0	0	0	0	0	TRIB3
TRIB1	mRNA	296	117	310	534	556	456	TRIB1	gga:776883	tribbles homolog 1 (Drosophila)
TRIB2	mRNA	1217	990	1418	759	216	933	TRIB2	gga:378919	Uncharacterized protein	TRIB2	Tribbles homolog 2
OMA1	mRNA	110	85	121	152	20	86	OMA1	gga:424670	Uncharacterized protein	xp_005270478
CDKN2AIP	mRNA	522	293	631	841	887	665	CDKN2AIP	gga:769372	CDKN2A interacting protein	CDKN2AIP	cDNA FLJ38861 fis, clone MESAN2011984, highly similar to Homo sapiens collaborates/cooperates with ARF (alternate reading frame) protein (CARF), mRNA
DMB1	mRNA	1	0	0	4	2	3	DMB1		MHC class II M beta chain 1
DMB2	mRNA	9	14	15	40	32	7	BMA2	gga:417051	Uncharacterized protein	HLA-DMB	cDNA FLJ56696, highly similar to HLA class II histocompatibility antigen, DMbeta chain
ATP6V1C1	mRNA	360	400	388	347	65	355	ATP6V1C1	gga:420259	Uncharacterized protein	xp_005251031
ATP6V1C2	mRNA	26	36	45	78	26	55	ATP6V1C2	gga:421939	Uncharacterized protein	ATP6V1C2	cDNA FLJ77341, highly similar to Homo sapiens ATPase, H+ transporting, lysosomal 42kDa, V1 subunit C isoform 2 (ATP6V1C2), mRNA
LOC107053196	mRNA	31	13	40	16	12	27	LOC107053196
LOC107053197	ncRNA	0	0	0	0	0	0	LOC107053197
LOC107053198	ncRNA	0	2	0	0	0	0	LOC107053198
LOC107053199	ncRNA	0	0	1	1	1	4	LOC107053199
LOC107053192	ncRNA	0	0	0	0	0	0	LOC107053192
LOC107053193	ncRNA	0	0	0	0	0	0	LOC107053193
LOC107053194	ncRNA	1	0	0	2	0	0	LOC107053194
LOC107053195	ncRNA	0	0	0	0	0	0	LOC107053195
LOC107053190	mRNA	4	0	1	9	15	4	LOC107053190
LOC107053191	ncRNA	0	0	0	0	0	0	LOC107053191
CDC16	mRNA	293	216	341	350	82	338	CDC16	gga:418735	Uncharacterized protein	CDC16	CDC16 cell division cycle 16 homolog (S. cerevisiae), isoform CRA_a
MIR6560	miRNA	0	0	0	0	0	0	MIR6560		microRNA mir-6560
SYNM	mRNA	92	59	87	51	22	100	SYNM	gga:395599	Uncharacterized protein	SYNM	Desmuslin, isoform CRA_a
CRTAC1	mRNA	2	0	1	7	10	2	CRTAC1	gga:425346	Cartilage acidic protein 1	CRTAC1	Cartilage acidic protein 1
MIR6569	miRNA	1	0	0	0	0	0	MIR6569		microRNA mir-6569
MIR6567	Precursor_miRNA	0	0	0	0	0	0	MIR6567		microRNA mir-6567
MIR6568	Precursor_miRNA	0	0	0	0	0	0	MIR6568		microRNA mir-6568
MIR6565	miRNA	29	7	23	24	0	51	MIR6565		microRNA mir-6565
MIR6566	miRNA	0	0	0	0	0	0	MIR6566		microRNA mir-6566
MIR6563	Precursor_miRNA	0	0	0	0	1	0	MIR6563		microRNA mir-6563
DFNB31	mRNA	7	3	0	1	16	7	DFNB31	gga:429472	Uncharacterized protein	DFNB31	DFNB31 protein
MIR6564	miRNA	2	0	2	1	0	0	MIR6564		microRNA mir-6564
MIR6561	miRNA	0	0	0	0	0	0	MIR6561		microRNA mir-6561
MIR6562	Precursor_miRNA	0	0	0	0	0	0	MIR6562		microRNA mir-6562
FSHB	mRNA	1	1	0	0	0	0	FSHB	gga:374108	Follicle-stimulating hormone beta	FSHB	Follitropin subunit beta
GAA	mRNA	188	43	139	249	506	193	GAA	gga:416462	Uncharacterized protein
SYN3	mRNA	2	4	2	9	3	5	SYN3		Uncharacterized protein	SYN3	Synapsin III, isoform CRA_f
SYN2	mRNA	22	15	18	22	11	8	SYN2		Uncharacterized protein	SYN2	Synapsin II, isoform CRA_a
GAK	mRNA	1188	702	1231	969	283	1160	GAK	gga:427291	Uncharacterized protein	GAK	cDNA FLJ40395 fis, clone TESTI2036965, highly similar to Cyclin G-associated kinase (EC 2.7.11.1)
GAL	mRNA	3	3	9	2	5	4	GAL	gga:423117	Galanin prepropeptide	GAL	Galanin peptides
GAN	mRNA	559	415	623	265	124	404	GAN	gga:430553	Uncharacterized protein	GAN	Gigaxonin
FSHR	mRNA	0	1	0	0	0	0	FSHR	gga:395962	Follicle-stimulating hormone receptor	FSHR	Follicle-stimulating hormone receptor
MIR6558	miRNA	0	1	1	0	0	0	MIR6558		microRNA mir-6558
DMC1	mRNA	3	2	12	10	4	3	DMC1	gga:427903	Uncharacterized protein	DMC1	Meiotic recombination protein DMC1/LIM15 homolog
MIR6559	miRNA	162	76	160	80	21	126	MIR6559		microRNA mir-6559
MIR6556	miRNA	0	0	0	0	0	0	MIR6556		microRNA mir-6556
MIR6554	miRNA	0	0	0	0	0	0	MIR6554		microRNA mir-6554
MIR6555	Precursor_miRNA	0	0	0	0	0	0	MIR6555		microRNA mir-6555
MIR6552	Precursor_miRNA	0	0	0	0	0	0	MIR6552		microRNA mir-6552
SYNC	mRNA	765	277	610	1262	2022	769	SYNC	gga:419664	Uncharacterized protein	SYNC	Syncoilin
MIR6553	Precursor_miRNA	0	0	0	0	0	0	MIR6553		microRNA mir-6553
MIR6550	miRNA	2	0	1	1	0	0	MIR6550		microRNA mir-6550
MIR6551	miRNA	1	0	0	0	0	0	MIR6551		microRNA mir-6551
GBE	mRNA	1	0	6	0	2	1	GBE	gga:417972	Eye-globin	CYGB	Cytoglobin
DFNB59	mRNA	5	2	3	7	1	11	DFNB59	gga:429015	Uncharacterized protein	DFNB59	HCG2043344
MIR6549	miRNA	1	0	0	1	0	2	MIR6549		microRNA mir-6549
GBP	mRNA	11	1	6	17	31	18	GBP	gga:395366	Guanylate binding protein
NFIL3	mRNA	1379	1181	1617	825	145	1040	NFIL3	gga:395326	Nuclear factor interleukin-3-regulated protein	NFIL3	Nuclear factor, interleukin 3 regulated, isoform CRA_a
MIR6547	miRNA	0	0	0	0	0	0	MIR6547		microRNA mir-6547
MIR6548	miRNA	1	0	1	0	0	2	MIR6548		microRNA mir-6548
MIR6545	Precursor_miRNA	0	0	0	0	0	0	MIR6545		microRNA mir-6545
MIR6546	Precursor_miRNA	0	4	2	2	3	4	MIR6546		microRNA mir-6546
MIR6543	miRNA	0	1	0	0	0	0	MIR6543		microRNA mir-6543
MIR6544	miRNA	1	0	1	0	0	0	MIR6544		microRNA mir-6544
ATP6V1G3	mRNA	0	2	0	0	0	0	ATP6V1G3	gga:424349	Uncharacterized protein	ATP6V1G3	V-type proton ATPase subunit G 3
MIR6542	miRNA	43	6	33	58	200	48	MIR6542		microRNA mir-6542
OFCC1	mRNA	0	0	1	0	0	0	OFCC1	gga:420862	Orofacial cleft 1 candidate gene 1 protein homolog
RP5-1028K7.3	mRNA	16	16	29	15	14	10	RP5-1028K7.3
GCG	mRNA	31	30	50	124	31	127	GCG	gga:396196	Preproglucagon B	GCG	Glucagon
HYPK	mRNA	199	138	126	317	510	264	HYPK	gga:770307	huntingtin interacting protein K	HYPK	Huntingtin-interacting protein K
GCK	mRNA	15	8	2	56	88	26	GCK	gga:430370	Liver glucokinase
CFHR2	mRNA	24	20	31	28	12	25	CFHR2
SYS1	mRNA	190	133	250	363	111	221	SYS1	gga:419183	Uncharacterized protein	SYS1	Protein SYS1 homolog
AMHR2	mRNA	35	15	27	29	90	26	AMHR2
GDA	mRNA	5	12	7	9	10	10	GDA	gga:427253	Uncharacterized protein	GDA	Guanine deaminase, isoform CRA_b
RPP30	mRNA	334	312	390	328	98	191	RPP30	gga:423795	Uncharacterized protein	RPP30	cDNA FLJ57382, highly similar to Ribonuclease P protein subunit p30 (EC 3.1.26.5)
SRP14	mRNA	1000	1269	1168	1586	673	1278	SRP14	gga:423284	Uncharacterized protein	SRP14	Signal recognition particle 14 kDa protein
BORCS7	mRNA	457	257	451	773	547	551	BORCS7
RPP38	mRNA	101	69	129	157	53	131	RPP38	gga:420530	ribonuclease P/MRP 38kDa subunit	RPP38	Ribonuclease P protein subunit p38
BORCS5	mRNA	389	181	372	428	372	407	BORCS5
MIR6592	Precursor_miRNA	0	0	3	1	1	4	MIR6592		microRNA mir-6592
MIR6593	miRNA	10	6	17	19	11	28	MIR6593		microRNA mir-6593
MIR6590	miRNA	39	16	31	33	7	24	MIR6590		microRNA mir-6590
MIR6591	Precursor_miRNA	1	0	0	1	0	0	MIR6591		microRNA mir-6591
LOC772158	mRNA	29	8	7	16	30	2	LOC772158		heat shock protein 30C-like	CRYAB	Crystallin, alpha B, isoform CRA_c
GEM	mRNA	59	63	59	21	38	16	GEM	gga:404771	Uncharacterized protein	GEM	GTP binding protein overexpressed in skeletal muscle, isoform CRA_a
FETUB	mRNA	0	0	0	1	1	1	FETUB	gga:395404	Uncharacterized protein	xp_005247405
MIR6598	miRNA	0	0	0	0	0	0	MIR6598		microRNA mir-6598
MIR6599	Precursor_miRNA	2	0	5	9	18	3	MIR6599		microRNA mir-6599
RPP25	mRNA	244	208	337	360	170	272	RPP25	gga:430848	Uncharacterized protein	RPP25	Ribonuclease P protein subunit p25
MIR6596	miRNA	0	0	0	0	0	0	MIR6596		microRNA mir-6596
MIR6597	Precursor_miRNA	0	0	0	0	0	0	MIR6597		microRNA mir-6597
MIR6594	miRNA	43	15	39	50	150	46	MIR6594		microRNA mir-6594
MIR6595	Precursor_miRNA	0	0	0	0	0	0	MIR6595		microRNA mir-6595
MIR6581	Precursor_miRNA	0	0	0	0	0	0	MIR6581		microRNA mir-6581
MIR6582	miRNA	28	19	39	29	3	35	MIR6582		microRNA mir-6582
OR14L1P	ncRNA	8	4	4	26	42	19	OR14L1P	gga:429572	olfactory receptor, family 14, subfamily L, member 1 pseudogene
MIR6580	miRNA	0	1	2	1	1	0	MIR6580		microRNA mir-6580
SYCE3	mRNA	2	0	2	1	1	2	SYCE3	gga:769096	synaptonemal complex central element protein 3	SYCE3	Synaptonemal complex central element protein 3
SYCE2	mRNA	9	3	6	34	68	15	SYCE2		synaptonemal complex central element protein 2	SYCE2	Synaptonemal complex central element protein 2
MIR6589	miRNA	0	0	0	0	0	0	MIR6589		microRNA mir-6589
MIR6587	Precursor_miRNA	15	6	12	41	122	43	MIR6587		microRNA mir-6587
MIR6588	miRNA	0	0	0	0	0	0	MIR6588		microRNA mir-6588
MIR6585	miRNA	16	13	21	20	1	15	MIR6585		microRNA mir-6585
MIR6586	miRNA	0	0	0	0	0	0	MIR6586		microRNA mir-6586
MIR6583	Precursor_miRNA	0	0	0	0	0	0	MIR6583		microRNA mir-6583
MIR6584	miRNA	1	0	0	3	0	5	MIR6584		microRNA mir-6584
MIR6570	miRNA	0	0	0	0	0	0	MIR6570		microRNA mir-6570
MIR6571	miRNA	0	0	0	0	0	0	MIR6571		microRNA mir-6571
SYT4	mRNA	5	7	8	8	6	8	SYT4	gga:422960	Uncharacterized protein	SYT4	cDNA FLJ75007, highly similar to Homo sapiens synaptotagmin IV (SYT4), mRNA
MGAM	mRNA	0	0	1	14	14	19	MGAM	gga:425545	Uncharacterized protein
SYT2	mRNA	16	9	15	6	8	0	SYT2		Synaptotagmin II	SYT2	Synaptotagmin II, isoform CRA_a
SYT1	mRNA	105	55	116	92	61	85	SYT1	gga:396083	Synaptotagmin-1	SYT1	Synaptotagmin I, isoform CRA_a
RPP40	mRNA	138	111	187	230	68	175	RPP40	gga:420876	ribonuclease P/MRP 40kDa subunit	RPP40	Ribonuclease P protein subunit p40
GGH	mRNA	521	417	665	587	82	579	GGH	gga:421144	Uncharacterized protein	GGH	cDNA FLJ76254, highly similar to Homo sapiens gamma-glutamyl hydrolase (GGH), mRNA
SYT9	mRNA	41	25	48	50	21	61	SYT9		synaptotagmin IX
SYT8	mRNA	318	249	278	391	720	295	SYT8	gga:423095	synaptotagmin VIII
SYT7	mRNA	11	3	15	14	42	20	SYT7		synaptotagmin VII
MANBAL	mRNA	188	140	192	250	271	185	MANBAL	gga:428138	Uncharacterized protein
SYT6	mRNA	2	0	0	8	4	4	SYT6	gga:428270	Uncharacterized protein	xp_005270553
MIR6578	miRNA	188	91	216	261	193	200	MIR6578		microRNA mir-6578
MIR6576	miRNA	1	1	1	0	0	0	MIR6576		microRNA mir-6576
MIR6577	Precursor_miRNA	0	0	0	0	0	0	MIR6577		microRNA mir-6577
MIR6574	miRNA	1	0	0	0	0	0	MIR6574		microRNA mir-6574
MIR6575	miRNA	4	1	2	3	4	1	MIR6575		microRNA mir-6575
MIR6572	miRNA	11	3	5	10	8	9	MIR6572		microRNA mir-6572
MIR6573	Precursor_miRNA	2	0	2	5	3	13	MIR6573		microRNA mir-6573
GHR	mRNA	390	242	465	331	63	339	GHR	gga:408184	Growth hormone receptor	GHR	Growth hormone receptor
SGOL2	mRNA	2	2	1	4	3	12	SGOL2	gga:424070	shugoshin-like 2 (S. pombe)	SGOL2	cDNA FLJ61724, highly similar to Shugoshin-like 2
[truncated: 24,297 more rows]

## Sheet: C
GO-Analysis_BP
GOID	GOTerm	DifGene	AllDifGene	GeneInGO	AllGene	P-Value	FDR	Enrichment	(-log2P)
GO:0035556	intracellular signal transduction	56	977	393	11635	5.6834e-05	0.154177	1.69694	14.1029
GO:0043065	positive regulation of apoptotic process	39	977	247	11635	8.64706e-05	0.154177	1.88035	13.4974
GO:0002227	innate immune response in mucosa	6	977	12	11635	0.000204928	0.18384	5.95445	12.2526
GO:0031622	positive regulation of fever generation	4	977	5	11635	0.00023065	0.18384	9.52712	12.082
GO:0070936	protein K48-linked ubiquitination	11	977	39	11635	0.000257768	0.18384	3.35892	11.9216
GO:0042742	defense response to bacterium	13	977	54	11635	0.000408725	0.211851	2.86696	11.2566
GO:0071347	cellular response to interleukin-1	11	977	41	11635	0.00041586	0.211851	3.19507	11.2316
GO:0040016	embryonic cleavage	4	977	6	11635	0.000645776	0.287855	7.93927	10.5967
GO:0071425	hematopoietic stem cell proliferation	5	977	10	11635	0.000727583	0.288285	5.95445	10.4246
GO:0042119	neutrophil activation	6	977	15	11635	0.000890652	0.317606	4.76356	10.1329
GO:0051092	positive regulation of NF-kappaB transcription factor activity	18	977	97	11635	0.00106452	0.342733	2.2099	9.87558
GO:0008625	extrinsic apoptotic signaling pathway via death domain receptors	8	977	27	11635	0.00125545	0.342733	3.52856	9.63758
GO:0043312	neutrophil degranulation	4	977	7	11635	0.00140656	0.342733	6.80509	9.47361
GO:0071222	cellular response to lipopolysaccharide	16	977	84	11635	0.00148705	0.342733	2.26836	9.39333
GO:0050790	regulation of catalytic activity	17	977	92	11635	0.00152093	0.342733	2.20056	9.36083
GO:0030097	hemopoiesis	14	977	69	11635	0.00153778	0.342733	2.4163	9.34493
GO:0016310	phosphorylation	69	977	579	11635	0.00174664	0.352007	1.4192	9.1612
GO:0035058	nonmotile primary cilium assembly	6	977	17	11635	0.00190292	0.352007	4.20314	9.03757
GO:0044344	cellular response to fibroblast growth factor stimulus	7	977	23	11635	0.00212944	0.352007	3.62445	8.87531
GO:0050871	positive regulation of B cell activation	3	977	4	11635	0.00221337	0.352007	8.93168	8.81954
GO:0008063	Toll signaling pathway	3	977	4	11635	0.00221337	0.352007	8.93168	8.81954
GO:0034162	toll-like receptor 9 signaling pathway	11	977	50	11635	0.00244767	0.352007	2.61996	8.67438
GO:0002318	myeloid progenitor cell differentiation	4	977	8	11635	0.00262653	0.352007	5.95445	8.57263
GO:0060736	prostate gland growth	4	977	8	11635	0.00262653	0.352007	5.95445	8.57263
GO:0034142	toll-like receptor 4 signaling pathway	14	977	73	11635	0.00268638	0.352007	2.2839	8.54012
GO:0006468	protein phosphorylation	63	977	530	11635	0.00289308	0.352007	1.41559	8.43318
GO:0000122	negative regulation of transcription from RNA polymerase II promoter	64	977	543	11635	0.00328448	0.352007	1.40363	8.25012
GO:0042060	wound healing	15	977	84	11635	0.00395291	0.352007	2.12659	7.98287
GO:0007043	cell-cell junction assembly	5	977	14	11635	0.00434871	0.352007	4.25318	7.8452
GO:0042127	regulation of cell proliferation	26	977	180	11635	0.00439992	0.352007	1.72018	7.82831
GO:2000505	regulation of energy homeostasis	4	977	9	11635	0.00441513	0.352007	5.29285	7.82333
GO:0043123	positive regulation of I-kappaB kinase/NF-kappaB signaling	20	977	127	11635	0.00445381	0.352007	1.87542	7.81075
GO:0035666	TRIF-dependent toll-like receptor signaling pathway	11	977	54	11635	0.00460831	0.352007	2.42589	7.76155
GO:0097300	programmed necrotic cell death	6	977	20	11635	0.00479158	0.352007	3.57267	7.70528
GO:0032088	negative regulation of NF-kappaB transcription factor activity	10	977	47	11635	0.00490067	0.352007	2.53381	7.67281
GO:0050861	positive regulation of B cell receptor signaling pathway	3	977	5	11635	0.00518745	0.352007	7.14534	7.59076
GO:0090003	regulation of establishment of protein localization to plasma membrane	3	977	5	11635	0.00518745	0.352007	7.14534	7.59076
GO:0045199	maintenance of epithelial cell apical/basal polarity	3	977	5	11635	0.00518745	0.352007	7.14534	7.59076
GO:0042791	5S class rRNA transcription from RNA polymerase III type 1 promoter	3	977	5	11635	0.00518745	0.352007	7.14534	7.59076
GO:0042797	tRNA transcription from RNA polymerase III promoter	3	977	5	11635	0.00518745	0.352007	7.14534	7.59076
GO:0046321	positive regulation of fatty acid oxidation	3	977	5	11635	0.00518745	0.352007	7.14534	7.59076
GO:0010887	negative regulation of cholesterol storage	3	977	5	11635	0.00518745	0.352007	7.14534	7.59076
GO:0086073	bundle of His cell-Purkinje myocyte adhesion involved in cell communication	3	977	5	11635	0.00518745	0.352007	7.14534	7.59076
GO:0042593	glucose homeostasis	16	977	95	11635	0.00538976	0.352007	2.00571	7.53556
GO:0034138	toll-like receptor 3 signaling pathway	12	977	63	11635	0.00557672	0.352007	2.26836	7.48637
GO:0050873	brown fat cell differentiation	7	977	27	11635	0.00573795	0.352007	3.08749	7.44525
GO:0007249	I-kappaB kinase/NF-kappaB signaling	8	977	34	11635	0.00607038	0.352007	2.8021	7.364
GO:0002756	MyD88-independent toll-like receptor signaling pathway	11	977	56	11635	0.00614698	0.352007	2.33925	7.34591
GO:0034134	toll-like receptor 2 signaling pathway	11	977	56	11635	0.00614698	0.352007	2.33925	7.34591
GO:0014911	positive regulation of smooth muscle cell migration	6	977	21	11635	0.00623947	0.352007	3.40254	7.32436
GO:0016064	immunoglobulin mediated immune response	4	977	10	11635	0.0068735	0.352007	4.76356	7.18474
GO:0030728	ovulation	4	977	10	11635	0.0068735	0.352007	4.76356	7.18474
GO:0086014	atrial cardiac muscle cell action potential	4	977	10	11635	0.0068735	0.352007	4.76356	7.18474
GO:0061462	protein localization to lysosome	2	977	2	11635	0.00704448	0.352007	11.9089	7.14929
GO:0001704	formation of primary germ layer	2	977	2	11635	0.00704448	0.352007	11.9089	7.14929
GO:0032066	nucleolus to nucleoplasm transport	2	977	2	11635	0.00704448	0.352007	11.9089	7.14929
GO:0000492	box C/D snoRNP assembly	2	977	2	11635	0.00704448	0.352007	11.9089	7.14929
GO:0072272	proximal/distal pattern formation involved in metanephric nephron development	2	977	2	11635	0.00704448	0.352007	11.9089	7.14929
GO:0070424	regulation of nucleotide-binding oligomerization domain containing signaling pathway	2	977	2	11635	0.00704448	0.352007	11.9089	7.14929
GO:0036270	response to diuretic	2	977	2	11635	0.00704448	0.352007	11.9089	7.14929
GO:0060599	lateral sprouting involved in mammary gland duct morphogenesis	2	977	2	11635	0.00704448	0.352007	11.9089	7.14929
GO:0072576	liver morphogenesis	2	977	2	11635	0.00704448	0.352007	11.9089	7.14929
GO:0072573	tolerance induction to lipopolysaccharide	2	977	2	11635	0.00704448	0.352007	11.9089	7.14929
GO:2000681	negative regulation of rubidium ion transport	2	977	2	11635	0.00704448	0.352007	11.9089	7.14929
GO:2000687	negative regulation of rubidium ion transmembrane transporter activity	2	977	2	11635	0.00704448	0.352007	11.9089	7.14929
GO:0006864	pyrimidine nucleotide transport	2	977	2	11635	0.00704448	0.352007	11.9089	7.14929
GO:0010871	negative regulation of receptor biosynthetic process	2	977	2	11635	0.00704448	0.352007	11.9089	7.14929
GO:2001170	negative regulation of ATP biosynthetic process	2	977	2	11635	0.00704448	0.352007	11.9089	7.14929
GO:0007388	posterior compartment specification	2	977	2	11635	0.00704448	0.352007	11.9089	7.14929
GO:0007387	anterior compartment pattern formation	2	977	2	11635	0.00704448	0.352007	11.9089	7.14929
GO:0019343	cysteine biosynthetic process via cystathionine	2	977	2	11635	0.00704448	0.352007	11.9089	7.14929
GO:0008219	cell death	7	977	28	11635	0.00710726	0.352007	2.97723	7.13649
GO:0043525	positive regulation of neuron apoptotic process	8	977	35	11635	0.00730282	0.356738	2.72204	7.09733
GO:0006915	apoptotic process	61	977	533	11635	0.00766058	0.369157	1.36293	7.02833
GO:0086005	ventricular cardiac muscle cell action potential	5	977	16	11635	0.00823829	0.386549	3.72153	6.92344
GO:0032715	negative regulation of interleukin-6 production	5	977	16	11635	0.00823829	0.386549	3.72153	6.92344
GO:0097192	extrinsic apoptotic signaling pathway in absence of ligand	7	977	29	11635	0.00870438	0.396975	2.87456	6.84404
GO:0006396	RNA processing	14	977	83	11635	0.00879474	0.396975	2.00873	6.82914
GO:0045766	positive regulation of angiogenesis	14	977	83	11635	0.00879474	0.396975	2.00873	6.82914
GO:0006351	transcription, DNA-templated	130	977	1273	11635	0.00890577	0.396975	1.21615	6.81104
GO:0034166	toll-like receptor 10 signaling pathway	9	977	44	11635	0.00970863	0.40434	2.43591	6.68652
GO:0046626	regulation of insulin receptor signaling pathway	3	977	6	11635	0.00972912	0.40434	5.95445	6.68348
GO:0098911	regulation of ventricular cardiac muscle cell action potential	3	977	6	11635	0.00972912	0.40434	5.95445	6.68348
GO:0086013	membrane repolarization during cardiac muscle cell action potential	3	977	6	11635	0.00972912	0.40434	5.95445	6.68348
GO:0043032	positive regulation of macrophage activation	3	977	6	11635	0.00972912	0.40434	5.95445	6.68348
GO:0002224	toll-like receptor signaling pathway	14	977	84	11635	0.0097631	0.40434	1.98482	6.67844
GO:0045787	positive regulation of cell cycle	6	977	23	11635	0.0100462	0.40434	3.10667	6.63721
GO:0086091	regulation of heart rate by cardiac conduction	6	977	23	11635	0.0100462	0.40434	3.10667	6.63721
GO:0071539	protein localization to centrosome	4	977	11	11635	0.0100915	0.40434	4.33051	6.63072
GO:0008631	intrinsic apoptotic signaling pathway in response to oxidative stress	5	977	17	11635	0.010878	0.431012	3.50262	6.52244
GO:0045944	positive regulation of transcription from RNA polymerase II promoter	84	977	786	11635	0.0116716	0.451204	1.27271	6.42085
GO:0007286	spermatid development	10	977	53	11635	0.01169	0.451204	2.24696	6.41859
GO:0033138	positive regulation of peptidyl-serine phosphorylation	11	977	61	11635	0.0117672	0.451204	2.14751	6.40908
GO:0001666	response to hypoxia	21	977	148	11635	0.0119456	0.452074	1.68978	6.38737
GO:0010629	negative regulation of gene expression	18	977	121	11635	0.0120572	0.452074	1.77157	6.37397
GO:0032720	negative regulation of tumor necrosis factor production	6	977	24	11635	0.0124644	0.452074	2.97723	6.32604
GO:0010508	positive regulation of autophagy	6	977	24	11635	0.0124644	0.452074	2.97723	6.32604
GO:0070266	necroptotic process	6	977	24	11635	0.0124644	0.452074	2.97723	6.32604
GO:0016567	protein ubiquitination	43	977	362	11635	0.0126544	0.452074	1.41459	6.30422
GO:0071407	cellular response to organic cyclic compound	10	977	54	11635	0.0132994	0.452074	2.20535	6.23249
GO:0016051	carbohydrate biosynthetic process	4	977	12	11635	0.0141459	0.452074	3.96963	6.14347
GO:0071498	cellular response to fluid shear stress	4	977	12	11635	0.0141459	0.452074	3.96963	6.14347
GO:0045599	negative regulation of fat cell differentiation	7	977	32	11635	0.0150661	0.452074	2.60507	6.05255
GO:0035148	tube formation	3	977	7	11635	0.015971	0.452074	5.10382	5.9684
GO:0002070	epithelial cell maturation	3	977	7	11635	0.015971	0.452074	5.10382	5.9684
GO:0090336	positive regulation of brown fat cell differentiation	3	977	7	11635	0.015971	0.452074	5.10382	5.9684
GO:0030853	negative regulation of granulocyte differentiation	3	977	7	11635	0.015971	0.452074	5.10382	5.9684
GO:1901380	negative regulation of potassium ion transmembrane transport	3	977	7	11635	0.015971	0.452074	5.10382	5.9684
GO:0002544	chronic inflammatory response	3	977	7	11635	0.015971	0.452074	5.10382	5.9684
GO:0006897	endocytosis	19	977	135	11635	0.0176094	0.452074	1.67607	5.82751
GO:0008380	RNA splicing	26	977	201	11635	0.0176739	0.452074	1.54046	5.82223
GO:0019216	regulation of lipid metabolic process	6	977	26	11635	0.0184699	0.452074	2.74821	5.75868
GO:0002237	response to molecule of bacterial origin	4	977	13	11635	0.0190992	0.452074	3.66428	5.71035
GO:0030949	positive regulation of vascular endothelial growth factor receptor signaling pathway	4	977	13	11635	0.0190992	0.452074	3.66428	5.71035
GO:0022604	regulation of cell morphogenesis	4	977	13	11635	0.0190992	0.452074	3.66428	5.71035
GO:0032909	regulation of transforming growth factor beta2 production	2	977	3	11635	0.0199526	0.452074	7.93927	5.64728
GO:0007028	cytoplasm organization	2	977	3	11635	0.0199526	0.452074	7.93927	5.64728
GO:0070487	monocyte aggregation	2	977	3	11635	0.0199526	0.452074	7.93927	5.64728
GO:0010829	negative regulation of glucose transport	2	977	3	11635	0.0199526	0.452074	7.93927	5.64728
GO:0007109	cytokinesis, completion of separation	2	977	3	11635	0.0199526	0.452074	7.93927	5.64728
GO:1900625	positive regulation of monocyte aggregation	2	977	3	11635	0.0199526	0.452074	7.93927	5.64728
GO:0070417	cellular response to cold	2	977	3	11635	0.0199526	0.452074	7.93927	5.64728
GO:0032765	positive regulation of mast cell cytokine production	2	977	3	11635	0.0199526	0.452074	7.93927	5.64728
GO:0042036	negative regulation of cytokine biosynthetic process	2	977	3	11635	0.0199526	0.452074	7.93927	5.64728
GO:0034421	post-translational protein acetylation	2	977	3	11635	0.0199526	0.452074	7.93927	5.64728
GO:0033129	positive regulation of histone phosphorylation	2	977	3	11635	0.0199526	0.452074	7.93927	5.64728
GO:0034436	glycoprotein transport	2	977	3	11635	0.0199526	0.452074	7.93927	5.64728
GO:0060742	epithelial cell differentiation involved in prostate gland development	2	977	3	11635	0.0199526	0.452074	7.93927	5.64728
GO:0070231	T cell apoptotic process	2	977	3	11635	0.0199526	0.452074	7.93927	5.64728
GO:0006564	L-serine biosynthetic process	2	977	3	11635	0.0199526	0.452074	7.93927	5.64728
GO:0030730	sequestering of triglyceride	2	977	3	11635	0.0199526	0.452074	7.93927	5.64728
GO:0045726	positive regulation of integrin biosynthetic process	2	977	3	11635	0.0199526	0.452074	7.93927	5.64728
GO:0009236	cobalamin biosynthetic process	2	977	3	11635	0.0199526	0.452074	7.93927	5.64728
GO:0048858	cell projection morphogenesis	2	977	3	11635	0.0199526	0.452074	7.93927	5.64728
GO:0002669	positive regulation of T cell anergy	2	977	3	11635	0.0199526	0.452074	7.93927	5.64728
GO:0045091	regulation of single stranded viral RNA replication via double stranded DNA intermediate	2	977	3	11635	0.0199526	0.452074	7.93927	5.64728
GO:0070814	hydrogen sulfide biosynthetic process	2	977	3	11635	0.0199526	0.452074	7.93927	5.64728
GO:0043271	negative regulation of ion transport	2	977	3	11635	0.0199526	0.452074	7.93927	5.64728
GO:0070884	regulation of calcineurin-NFAT signaling cascade	2	977	3	11635	0.0199526	0.452074	7.93927	5.64728
GO:0060327	cytoplasmic actin-based contraction involved in cell motility	2	977	3	11635	0.0199526	0.452074	7.93927	5.64728
GO:1900102	negative regulation of endoplasmic reticulum unfolded protein response	2	977	3	11635	0.0199526	0.452074	7.93927	5.64728
GO:0042531	positive regulation of tyrosine phosphorylation of STAT protein	2	977	3	11635	0.0199526	0.452074	7.93927	5.64728
GO:0001922	B-1 B cell homeostasis	2	977	3	11635	0.0199526	0.452074	7.93927	5.64728
GO:0072429	response to intra-S DNA damage checkpoint signaling	2	977	3	11635	0.0199526	0.452074	7.93927	5.64728
GO:0019344	cysteine biosynthetic process	2	977	3	11635	0.0199526	0.452074	7.93927	5.64728
GO:0090207	regulation of triglyceride metabolic process	2	977	3	11635	0.0199526	0.452074	7.93927	5.64728
GO:0006065	UDP-glucuronate biosynthetic process	2	977	3	11635	0.0199526	0.452074	7.93927	5.64728
GO:0031087	deadenylation-independent decapping of nuclear-transcribed mRNA	2	977	3	11635	0.0199526	0.452074	7.93927	5.64728
GO:0034144	negative regulation of toll-like receptor 4 signaling pathway	2	977	3	11635	0.0199526	0.452074	7.93927	5.64728
GO:0006397	mRNA processing	28	977	223	11635	0.0204576	0.452074	1.49529	5.61122
GO:0051259	protein oligomerization	8	977	42	11635	0.0217807	0.452074	2.26836	5.52081
GO:0043401	steroid hormone mediated signaling pathway	9	977	50	11635	0.0218798	0.452074	2.1436	5.51425
GO:0034146	toll-like receptor 5 signaling pathway	9	977	50	11635	0.0218798	0.452074	2.1436	5.51425
GO:2000378	negative regulation of reactive oxygen species metabolic process	5	977	20	11635	0.0220932	0.452074	2.97723	5.50025
GO:0042149	cellular response to glucose starvation	5	977	20	11635	0.0220932	0.452074	2.97723	5.50025
GO:0043484	regulation of RNA splicing	5	977	20	11635	0.0220932	0.452074	2.97723	5.50025
GO:0010506	regulation of autophagy	6	977	27	11635	0.0221076	0.452074	2.64642	5.49931
GO:0042059	negative regulation of epidermal growth factor receptor signaling pathway	6	977	27	11635	0.0221076	0.452074	2.64642	5.49931
GO:0010745	negative regulation of macrophage derived foam cell differentiation	3	977	8	11635	0.0239777	0.452074	4.46584	5.38216
GO:0030007	cellular potassium ion homeostasis	3	977	8	11635	0.0239777	0.452074	4.46584	5.38216
GO:0036010	protein localization to endosome	3	977	8	11635	0.0239777	0.452074	4.46584	5.38216
GO:0002639	positive regulation of immunoglobulin production	3	977	8	11635	0.0239777	0.452074	4.46584	5.38216
GO:0030854	positive regulation of granulocyte differentiation	3	977	8	11635	0.0239777	0.452074	4.46584	5.38216
GO:0045080	positive regulation of chemokine biosynthetic process	3	977	8	11635	0.0239777	0.452074	4.46584	5.38216
GO:0016264	gap junction assembly	3	977	8	11635	0.0239777	0.452074	4.46584	5.38216
GO:0086069	bundle of His cell to Purkinje myocyte communication	3	977	8	11635	0.0239777	0.452074	4.46584	5.38216
GO:0038124	toll-like receptor TLR6:TLR2 signaling pathway	9	977	51	11635	0.0246576	0.452074	2.10157	5.34182
GO:0038123	toll-like receptor TLR1:TLR2 signaling pathway	9	977	51	11635	0.0246576	0.452074	2.10157	5.34182
GO:0006355	regulation of transcription, DNA-templated	139	977	1417	11635	0.0247052	0.452074	1.1682	5.33904
GO:0097191	extrinsic apoptotic signaling pathway	8	977	43	11635	0.0248558	0.452074	2.21561	5.33027
GO:0035265	organ growth	4	977	14	11635	0.0249994	0.452074	3.40254	5.32197
GO:0042026	protein refolding	4	977	14	11635	0.0249994	0.452074	3.40254	5.32197
GO:2000251	positive regulation of actin cytoskeleton reorganization	4	977	14	11635	0.0249994	0.452074	3.40254	5.32197
GO:0035024	negative regulation of Rho protein signal transduction	4	977	14	11635	0.0249994	0.452074	3.40254	5.32197
GO:0001676	long-chain fatty acid metabolic process	4	977	14	11635	0.0249994	0.452074	3.40254	5.32197
GO:0006334	nucleosome assembly	11	977	68	11635	0.0253199	0.452074	1.92644	5.30358
GO:0043507	positive regulation of JUN kinase activity	6	977	28	11635	0.0261986	0.452074	2.55191	5.25436
GO:0019731	antibacterial humoral response	5	977	21	11635	0.0270476	0.452074	2.83545	5.20836
GO:0007250	activation of NF-kappaB-inducing kinase activity	5	977	21	11635	0.0270476	0.452074	2.83545	5.20836
GO:0045444	fat cell differentiation	10	977	61	11635	0.0295531	0.452074	1.95228	5.08055
GO:0046627	negative regulation of insulin receptor signaling pathway	6	977	29	11635	0.0307623	0.452074	2.46391	5.02269
GO:0006383	transcription from RNA polymerase III promoter	6	977	29	11635	0.0307623	0.452074	2.46391	5.02269
GO:0000077	DNA damage checkpoint	6	977	29	11635	0.0307623	0.452074	2.46391	5.02269
GO:0006914	autophagy	13	977	88	11635	0.0315349	0.452074	1.75927	4.9869
GO:0048384	retinoic acid receptor signaling pathway	4	977	15	11635	0.0318799	0.452074	3.17571	4.97121
GO:0051881	regulation of mitochondrial membrane potential	5	977	22	11635	0.0326554	0.452074	2.70657	4.93654
GO:0033209	tumor necrosis factor-mediated signaling pathway	11	977	71	11635	0.0336945	0.452074	1.84504	4.89135
GO:0046632	alpha-beta T cell differentiation	3	977	9	11635	0.033759	0.452074	3.96963	4.88858
GO:0070498	interleukin-1-mediated signaling pathway	3	977	9	11635	0.033759	0.452074	3.96963	4.88858
GO:0061512	protein localization to cilium	3	977	9	11635	0.033759	0.452074	3.96963	4.88858
GO:0032862	activation of Rho GTPase activity	3	977	9	11635	0.033759	0.452074	3.96963	4.88858
GO:0032793	positive regulation of CREB transcription factor activity	3	977	9	11635	0.033759	0.452074	3.96963	4.88858
GO:0043268	positive regulation of potassium ion transport	3	977	9	11635	0.033759	0.452074	3.96963	4.88858
GO:0086064	cell communication by electrical coupling involved in cardiac conduction	3	977	9	11635	0.033759	0.452074	3.96963	4.88858
GO:0045892	negative regulation of transcription, DNA-templated	43	977	387	11635	0.0349025	0.452074	1.32321	4.84052
GO:0006974	cellular response to DNA damage stimulus	37	977	325	11635	0.035	0.452074	1.35578	4.8365
GO:0043547	positive regulation of GTPase activity	36	977	315	11635	0.0353793	0.452074	1.36102	4.82095
GO:0042327	positive regulation of phosphorylation	6	977	30	11635	0.0358155	0.452074	2.38178	4.80327
GO:0018107	peptidyl-threonine phosphorylation	6	977	30	11635	0.0358155	0.452074	2.38178	4.80327
GO:1902510	regulation of apoptotic DNA fragmentation	2	977	4	11635	0.0376918	0.452074	5.95445	4.7296
GO:0061419	positive regulation of transcription from RNA polymerase II promoter in response to hypoxia	2	977	4	11635	0.0376918	0.452074	5.95445	4.7296
GO:0043584	nose development	2	977	4	11635	0.0376918	0.452074	5.95445	4.7296
GO:1900744	regulation of p38MAPK cascade	2	977	4	11635	0.0376918	0.452074	5.95445	4.7296
GO:2000049	positive regulation of cell-cell adhesion mediated by cadherin	2	977	4	11635	0.0376918	0.452074	5.95445	4.7296
GO:0009838	abscission	2	977	4	11635	0.0376918	0.452074	5.95445	4.7296
GO:0060279	positive regulation of ovulation	2	977	4	11635	0.0376918	0.452074	5.95445	4.7296
GO:0050856	regulation of T cell receptor signaling pathway	2	977	4	11635	0.0376918	0.452074	5.95445	4.7296
GO:0090611	ubiquitin-independent protein catabolic process via the multivesicular body sorting pathway	2	977	4	11635	0.0376918	0.452074	5.95445	4.7296
GO:1990001	inhibition of cysteine-type endopeptidase activity involved in apoptotic process	2	977	4	11635	0.0376918	0.452074	5.95445	4.7296
GO:0038026	reelin-mediated signaling pathway	2	977	4	11635	0.0376918	0.452074	5.95445	4.7296
GO:0006499	N-terminal protein myristoylation	2	977	4	11635	0.0376918	0.452074	5.95445	4.7296
GO:0032691	negative regulation of interleukin-1 beta production	2	977	4	11635	0.0376918	0.452074	5.95445	4.7296
GO:1903546	protein localization to photoreceptor outer segment	2	977	4	11635	0.0376918	0.452074	5.95445	4.7296
GO:1903553	positive regulation of extracellular vesicular exosome assembly	2	977	4	11635	0.0376918	0.452074	5.95445	4.7296
GO:1901797	negative regulation of signal transduction by p53 class mediator	2	977	4	11635	0.0376918	0.452074	5.95445	4.7296
GO:0072086	specification of loop of Henle identity	2	977	4	11635	0.0376918	0.452074	5.95445	4.7296
GO:0060850	regulation of transcription involved in cell fate commitment	2	977	4	11635	0.0376918	0.452074	5.95445	4.7296
GO:2000347	positive regulation of hepatocyte proliferation	2	977	4	11635	0.0376918	0.452074	5.95445	4.7296
GO:0071219	cellular response to molecule of bacterial origin	2	977	4	11635	0.0376918	0.452074	5.95445	4.7296
GO:0061041	regulation of wound healing	2	977	4	11635	0.0376918	0.452074	5.95445	4.7296
GO:0003157	endocardium development	2	977	4	11635	0.0376918	0.452074	5.95445	4.7296
GO:0061000	negative regulation of dendritic spine development	2	977	4	11635	0.0376918	0.452074	5.95445	4.7296
GO:0035511	oxidative DNA demethylation	2	977	4	11635	0.0376918	0.452074	5.95445	4.7296
GO:0002634	regulation of germinal center formation	2	977	4	11635	0.0376918	0.452074	5.95445	4.7296
GO:0071322	cellular response to carbohydrate stimulus	2	977	4	11635	0.0376918	0.452074	5.95445	4.7296
GO:1903361	protein localization to basolateral plasma membrane	2	977	4	11635	0.0376918	0.452074	5.95445	4.7296
GO:0046320	regulation of fatty acid oxidation	2	977	4	11635	0.0376918	0.452074	5.95445	4.7296
GO:0060372	regulation of atrial cardiac muscle cell membrane repolarization	2	977	4	11635	0.0376918	0.452074	5.95445	4.7296
GO:0042541	hemoglobin biosynthetic process	2	977	4	11635	0.0376918	0.452074	5.95445	4.7296
GO:0010972	negative regulation of G2/M transition of mitotic cell cycle	2	977	4	11635	0.0376918	0.452074	5.95445	4.7296
GO:0010890	positive regulation of sequestering of triglyceride	2	977	4	11635	0.0376918	0.452074	5.95445	4.7296
GO:1902725	negative regulation of satellite cell differentiation	2	977	4	11635	0.0376918	0.452074	5.95445	4.7296
GO:0007442	hindgut morphogenesis	2	977	4	11635	0.0376918	0.452074	5.95445	4.7296
GO:0044320	cellular response to leptin stimulus	2	977	4	11635	0.0376918	0.452074	5.95445	4.7296
GO:0019346	transsulfuration	2	977	4	11635	0.0376918	0.452074	5.95445	4.7296
GO:0032354	response to follicle-stimulating hormone	2	977	4	11635	0.0376918	0.452074	5.95445	4.7296
GO:0043085	positive regulation of catalytic activity	9	977	55	11635	0.0382736	0.452074	1.94873	4.70751
GO:0048566	embryonic digestive tract development	5	977	23	11635	0.0389357	0.452074	2.58889	4.68276
GO:0050905	neuromuscular process	5	977	23	11635	0.0389357	0.452074	2.58889	4.68276
[truncated: 3,327 more rows]

## Sheet: D
GO-Analysis_MF
[truncated: 1,044 more rows]

## Sheet: E
GO-Analysis_CC
[truncated: 521 more rows]

[truncated: 2 more sheets: F, G]
